# Supplementary material for: A high-density genetic map of cucumber derived from Specific Length Amplified Fragment sequencing (SLAF-seq)
Source: Front Plant Sci. 2015 Jan 7;5:768. doi: 10.3389/fpls.2014.00768 (PMC4285734; doi:10.3389/fpls.2014.00768)
Supplement: Supplementary file 1 [file Table1.XLS]

## Sheet: Table S1
Table S1 Information of the 14 dCAPS markers developed for PCR genotyping validation.
#	dCAPS marker	Corresponding SLAF marker	Chr	cM	Forward primer(5'to3')	Reverse primer(5'to3')	Length	Enzyme	Recognition Sequence
1	dCAPS-01	Marker125962	Chr1	11.478	GATGACGGTGAAGATGAG	TCTGTATGAAATAATAACGATCATC	267	TaqI	TCGA
2	dCAPS-02	Marker131385	Chr1	45.229	TGAAACCCAACAACTTAG	ATTCAGCTACAAGCAGCTCCCTTAG	191	Bpu10I	CCTNAGC
3	dCAPS-03	Marker398576	Chr2	43.747	CCGCTTACGACGAGCTTCACTGTTC	TAATTCCGAGTAGTGGAG	211	TaqI	TCGA
4	dCAPS-04	Marker395198	Chr2	63.471	ACTTACGCTTACAACTTACC	GATTTAATTATCCTAAAGTTAATTA	137	PacI	TTAATTAA
5	dCAPS-05	Marker199536	Chr3	37.274	GTTCATATTCCAACTTTCTTTTTTG	AACAATTCAGAATCCAAAG	214	DpnI	GATC
6	dCAPS-06	Marker255120	Chr3	88.863	TCTCCTTGAAGGCAGAGAGTGGCAG	GCTTCGATGAGCAACAAT	179	HhaI	GCGC
7	dCAPS-07	Marker2459	Chr4	24.627	AGCATAAATTAAATTGATTGGTAAT	TTAGTCATAAAGGTAAAAGG	296	TaqI	TCGA
8	dCAPS-08	Marker14942	Chr4	69.387	GGACAAAACTGCAAATCCTCAAGCT	TTGGTGTAACAAGTCCTTT	198	HindIII	AAGCTT
9	dCAPS-09	Marker312494	Chr5	27.585	CAGACAGGTCTTCGTCAA	CAAGCTGATTAATTAGGTTAATTTT	236	MseI	TTAA
10	dCAPS-10	Marker273578	Chr5	63.298	CCATACTAACTGCAAAAGC	AAATTGGAATTCTTGTCAACCGAAG	217	MboII	GAAGA
11	dCAPS-11	Marker100329	Chr6	11.275	AAAACAGTCCTCTCACATGGTACTG	ATAAAACCACGACCCATC	290	PstI	CTGCAG
12	dCAPS-12	Marker107711	Chr6	151.58	ATTTGTTAGCGGGGAACC	TCAATAACGGGAGTACCATTTCCTC	223	TaqI	TCGA
13	dCAPS-13	Marker349794	Chr7	72.398	AAGATGGACCGACGCGTGGAGGTCG	GGTATCAGAGTGGGGCAT	236	TaqI	TCGA
14	dCAPS-14	Marker346422	Chr7	97.892	GAAGGGTAGTAAGGGAAAA	AAAGTTCAGGGAAGTTAATTTTTTA	252	MseI	TTAA

## Sheet: Table S2
Table S2. Spearman’s correlation of the genotyping results for the comparison between dCAPS and SLAF-seq
	dCAPS-01	dCAPS-02	dCAPS-03	dCAPS-04	dCAPS-05	dCAPS-06	dCAPS-07	dCAPS-08	dCAPS-09	dCAPS-10	dCAPS-11	dCAPS-12	dCAPS-13	dCAPS-14
Marker125962	1*
Marker131385		1*
Marker398576			1*
Marker395198				1*
Marker199536					1*
Marker255120						1*
Marker2459							1*
Marker14942								1*
Marker312494									1*
Marker273578										1*
Marker100329											1*
Marker107711												1*
Marker349794													1*
Marker346422														1*
* In order to calculate the correlation, genotyping data were converted to 1 (a= D8),2 (b=Jin5-508), and 3 (h= heterozygote), respectively.
Because of the dCAPS genotypes complete concordance with the data obtained by SLAF-seq, data were not shown here.

## Sheet: Table S3
Table S3 Information of 1,892 SNP markers on cucumber genetic map. Marker loci were arranged by increasing order of map locations in each chromosome (Chr).
The physical locationof each marker in their positions in the original Gy14,9930, and PI183967 scaffolds are also shown.
#	Marker	Chr	cM	Gy14 scaffold	Start_Sa	End_Sb	9930 scaffold	Start_S	End_S	PI183967 scaffold	Start_S	End_S
1	Marker125228	Chr1	0	scaffold01141	184774	185169	Scaffold000024_3	2021782	2022176	Scaffold000003	182360	182751
2	Marker146781	Chr1	0	scaffold01141	170330	170730	Scaffold000024_3	2036126	2036524	Scaffold000003	167913	168311
3	Marker149803	Chr1	0	scaffold01141	194316	194696	Scaffold000024_3	2012256	2012637	Scaffold000003	191895	192275
4	Marker166188	Chr1	0.981	scaffold01141	218147	218500	Scaffold000024_3	1988370	1988723	Scaffold000003	215863	216215
5	Marker173034	Chr1	0.981	scaffold01141	223348	223703	Scaffold000024_3	1983163	1983518	Scaffold000003	221127	221479
6	Marker135721	Chr1	1.471	scaffold01357	405742	406123	Scaffold000024_3	1328860	1329238	Scaffold000003	882892	883271
7	Marker147578	Chr1	1.471	scaffold01357	204791	205147	Scaffold000024_3	1531050	1531406	Scaffold000003	674519	674875
8	Marker151852	Chr1	1.471	scaffold01141	252441	252799	Scaffold000024_3	1954053	1954411	Scaffold000003	251001	251359
9	Marker127343	Chr1	1.961	scaffold01357	423905	424294	Scaffold000024_3	1312726	1313115	Scaffold000003	897635	898024
10	Marker152499	Chr1	1.961	scaffold01357	440153	440475	Scaffold000024_3	1296620	1296942	Scaffold000003	913397	913719
11	Marker129639	Chr1	2.451	scaffold01357	443323	443706	Scaffold000024_3	1292974	1293348	Scaffold000003	917047	917430
12	Marker167933	Chr1	2.451	scaffold01357	466464	466795	Scaffold000024_3	1269996	1270327	Scaffold000003	940722	941053
13	Marker167951	Chr1	2.451	scaffold01357	464811	465207	Scaffold000024_3	1271585	1271981	Scaffold000003	939085	939467
14	Marker129054	Chr1	2.941	scaffold01357	511217	511587	Scaffold000024_3	1224900	1225270	Scaffold000003	985202	985572
15	Marker131574	Chr1	2.941	scaffold01357	466799	467175	Scaffold000024_3	1269616	1269992	Scaffold000003	941057	941433
16	Marker140414	Chr1	2.941	scaffold01357	501226	501547	Scaffold000024_3	1235178	1235499	Scaffold000003	975256	975577
17	Marker173058	Chr1	3.432	scaffold01357	546629	547017	Scaffold000024_3	1189778	1190166	Scaffold000003	1020662	1021050
18	Marker154049	Chr1	3.922	scaffold01357	585743	586116	Scaffold000024_3	1151739	1152112	Scaffold000003	1059608	1059981
19	Marker172678	Chr1	3.922	scaffold01357	622906	623249	Scaffold000024_3	1116510	1116852	Scaffold000003	1095091	1095434
20	Marker180328	Chr1	3.922	scaffold01357	623815	624177	Scaffold000024_3	1115587	1115948	Scaffold000003	1096029	1096391
21	Marker125872	Chr1	4.902	scaffold01357	627872	628280	Scaffold000024_3	1111499	1111907	Scaffold000003	1100104	1100512
22	Marker144803	Chr1	4.902	scaffold01357	659772	660158	Scaffold000024_3	1079694	1080082	Scaffold000003	1132063	1132449
23	Marker176801	Chr1	5.393	scaffold01357	708942	709280	Scaffold000024_3	1031407	1031745	Scaffold000003	1180764	1181102
24	Marker180536	Chr1	5.393	scaffold01357	690573	690902	Scaffold000024_3	1049119	1049448	Scaffold000003	1162611	1162940
25	Marker153326	Chr1	6.084	scaffold01357	710704	711064	Scaffold000024_3	1029621	1029981	Scaffold000003	1182515	1182875
26	Marker153776	Chr1	6.574	scaffold01357	727624	727936	Scaffold000024_3	1013275	1013587	Scaffold000003	1199085	1199397
27	Marker122958	Chr1	7.064	scaffold01357	807313	807651	Scaffold000024_3	932380	932718	Scaffold000003	1280912	1281250
28	Marker130732	Chr1	7.064	scaffold01357	750886	751207	Scaffold000024_3	988408	988728	Scaffold000003	1223549	1223869
29	Marker166252	Chr1	7.064	scaffold01357	772648	773039	Scaffold000024_3	966855	967246	Scaffold000003	1245385	1245776
30	Marker142198	Chr1	9.517	scaffold01357	829665	830016	Scaffold000024_3	909832	910183	Scaffold000003	1303291	1303642
31	Marker143973	Chr1	10.498	scaffold01357	834061	834381	Scaffold000024_3	905580	905902	Scaffold000003	1307787	1308207
32	Marker165236	Chr1	10.498	scaffold01357	840284	840656	Scaffold000024_3	899187	899559	Scaffold000003	1314184	1314556
33	Marker122555	Chr1	10.988	scaffold01357	1113434	1113759	Scaffold000024_3	626035	626360	Scaffold000003	1586862	1587187
34	Marker125962	Chr1	11.478	scaffold01357	1298513	1298842	Scaffold000024_3	440145	440474	Scaffold000003	1778642	1778971
35	Marker174867	Chr1	11.478	scaffold01357	1114048	1114433	Scaffold000024_3	625361	625746	Scaffold000003	1587476	1587858
36	Marker172797	Chr1	11.968	scaffold01357	1321558	1321901	Scaffold000024_3	416953	417296	Scaffold000003	1801533	1801876
37	Marker175001	Chr1	12.458	scaffold01357	1712215	1712523	Scaffold000024_3	33223	33531	Scaffold000003	2184856	2185164
38	Marker142918	Chr1	12.949	scaffold01357	1844554	1844908	Scaffold000007_1	99919	100273	Scaffold000003	2318398	2318752
39	Marker138661	Chr1	13.64	scaffold01357	1849828	1850180	Scaffold000007_1	104904	105256	Scaffold000003	2323400	2323752
40	Marker145352	Chr1	15.111	scaffold00953	89191	89577	Scaffold000007_1	271089	271474	Scaffold000003	2488687	2489072
41	Marker165940	Chr1	15.111	scaffold00953	77277	77641	Scaffold000007_1	259054	259420	Scaffold000003	2476738	2477129
42	Marker174325	Chr1	15.111	scaffold00953	84684	85043	Scaffold000007_1	266564	266928	Scaffold000003	2484175	2484537
43	Marker176062	Chr1	15.601	scaffold00953	89868	90221	Scaffold000007_1	271775	272128	Scaffold000003	2489363	2489716
44	Marker130803	Chr1	16.582	scaffold00953	92111	92465	Scaffold000007_1	274003	274357	Scaffold000003	2491598	2491952
45	Marker169868	Chr1	16.582	scaffold00953	143075	143403	Scaffold000007_1	324504	324832	Scaffold000003	2540144	2540472
46	Marker134696	Chr1	18.053	scaffold00953	279118	279448	Scaffold000007_1	460724	461054	Scaffold000003	2678847	2679164
47	Marker163753	Chr1	18.053	scaffold00953	212189	212552	Scaffold000007_1	393404	393768	Scaffold000003	2610018	2610381
48	Marker137754	Chr1	18.543	scaffold00953	311479	311859	Scaffold000007_1	490850	491245	Scaffold000003	2708748	2709143
49	Marker145843	Chr1	18.543	scaffold00953	461117	461457	Scaffold000007_1	639373	639746	Scaffold000003	2858393	2858766
50	Marker165781	Chr1	19.523	scaffold00953	502522	502905	Scaffold000007_1	680172	680555	Scaffold000003	2898644	2899027
51	Marker140783	Chr1	20.504	scaffold00953	503847	504162	Scaffold000007_1	681500	681816	Scaffold000003	2899971	2900287
52	Marker178311	Chr1	20.504	scaffold00953	875990	876349	Scaffold000007_1	1048318	1048678	Scaffold000003	3266933	3267657
53	Marker134491	Chr1	21.484	scaffold01144	2732107	2732486	no hit	no hit	no hit	Scaffold000054	219599	219978
54	Marker137906	Chr1	22.465	scaffold00953	931251	931616	Scaffold000007_1	1101039	1101413	Scaffold000003	3314901	3315275
55	Marker151380	Chr1	22.955	scaffold00953	937430	937823	Scaffold000007_1	1107114	1107507	Scaffold000003	3321047	3321440
56	Marker160588	Chr1	24.426	scaffold00953	1120349	1120727	Scaffold000007_1	1294457	1294839	Scaffold000003	3517232	3517614
57	Marker165800	Chr1	24.426	scaffold00953	942836	943159	Scaffold000007_1	1112483	1112806	Scaffold000003	3326423	3326742
58	Marker171364	Chr1	25.608	scaffold00953	1134829	1135190	Scaffold000007_1	1308855	1309216	Scaffold000003	3531699	3532060
59	Marker163956	Chr1	26.588	scaffold00953	1159852	1160174	Scaffold000007_1	1333894	1334216	Scaffold000003	3556967	3557289
60	Marker169579	Chr1	26.588	scaffold00953	1174791	1175118	Scaffold000007_1	1346960	1347288	Scaffold000003	3570689	3571016
61	Marker143867	Chr1	27.078	scaffold00953	1578231	1578564	Scaffold000007_5	341908	342242	Scaffold000003	3984570	3984998
62	Marker159987	Chr1	27.078	scaffold00953	1284370	1284747	Scaffold000007_5	48492	48869	Scaffold000003	3681118	3681495
63	Marker142862	Chr1	28.059	scaffold00953	1726155	1726489	Scaffold000007_5	490695	491029	Scaffold000003	4135801	4136135
64	Marker157817	Chr1	29.53	scaffold00953	1726698	1727073	Scaffold000007_5	491238	491617	Scaffold000003	4136344	4136723
65	Marker178738	Chr1	30.51	scaffold00953	1730778	1731104	Scaffold000007_5	495289	495615	Scaffold000003	4140417	4140743
66	Marker165776	Chr1	31.981	scaffold00953	1731401	1731750	Scaffold000007_5	495912	496261	Scaffold000003	4141040	4141389
67	Marker172301	Chr1	33.452	scaffold00953	1778791	1779140	Scaffold000007_5	542710	543057	Scaffold000003	4187855	4188204
68	Marker149230	Chr1	34.923	scaffold00999	58708	59051	Scaffold000007_5	649184	649529	Scaffold000003	4297130	4297474
69	Marker158223	Chr1	35.418	scaffold00999	143756	144137	Scaffold000007_5	729085	729466	Scaffold000003	4369767	4370148
70	Marker122784	Chr1	36.399	scaffold00999	160284	160613	Scaffold000007_5	749447	749776	Scaffold000003	4390060	4390389
71	Marker143708	Chr1	36.399	scaffold00999	243717	244109	Scaffold000007_5	832860	833254	Scaffold000003	4473562	4473954
72	Marker157941	Chr1	36.894	scaffold00999	247773	248175	Scaffold000007_5	836940	837342	Scaffold000003	4477564	4477966
73	Marker159019	Chr1	37.384	scaffold00999	323244	323565	Scaffold000007_5	911581	911902	Scaffold000003	4551970	4552291
74	Marker156576	Chr1	38.365	scaffold00999	327715	328107	Scaffold000007_5	916054	916446	Scaffold000003	4556446	4556837
75	Marker128925	Chr1	38.855	scaffold00999	374600	374919	Scaffold000007_5	962272	962591	Scaffold000003	4602630	4602949
76	Marker165714	Chr1	38.855	scaffold00999	416936	417289	Scaffold000007_5	1002682	1003035	Scaffold000003	4642993	4643346
77	Marker146119	Chr1	39.345	scaffold00923	25069	25418	Scaffold000007_5	1288166	1288515	Scaffold000003	4931795	4932145
78	Marker152898	Chr1	39.345	scaffold00923	48874	49272	Scaffold000007_5	1311860	1312258	Scaffold000003	4955678	4956076
79	Marker166148	Chr1	39.345	scaffold00923	25572	25969	Scaffold000007_5	1288669	1289040	Scaffold000003	4932299	4932670
80	Marker182093	Chr1	40.816	scaffold00923	64054	64435	Scaffold000007_5	1326679	1327061	Scaffold000003	4970648	4971030
81	Marker154945	Chr1	41.306	scaffold00923	107599	107948	Scaffold000007_5	1370316	1370665	Scaffold000003	5014405	5014753
82	Marker131688	Chr1	41.797	scaffold00923	511177	511562	Scaffold000007_5	1774719	1775104	Scaffold000003	5417582	5417967
83	Marker154229	Chr1	41.797	no hit	no hit	no hit	Scaffold000007_5	1439618	1439996	Scaffold000003	5084311	5084688
84	Marker157230	Chr1	41.797	scaffold00923	623412	623751	Scaffold000007_5	1886876	1887219	Scaffold000003	5529449	5529792
85	Marker155009	Chr1	42.777	scaffold00923	645282	645594	Scaffold000007_5	1909596	1909908	Scaffold000003	5551422	5551734
86	Marker169220	Chr1	43.267	scaffold00923	649949	650347	Scaffold000007_5	1914337	1914735	Scaffold000003	5556084	5556482
87	Marker128773	Chr1	44.738	scaffold00923	658200	658582	Scaffold000007_5	1922590	1922972	Scaffold000003	5564306	5564688
88	Marker135659	Chr1	44.738	scaffold00923	651634	651963	Scaffold000007_5	1916023	1916352	Scaffold000003	5557765	5558094
89	Marker131385	Chr1	45.229	scaffold04062	84042	84383	Scaffold000007_5	2067813	2068154	Scaffold000003	5705273	5705616
90	Marker161538	Chr1	45.229	scaffold04062	84437	84779	Scaffold000007_5	2068208	2068550	Scaffold000003	5705670	5706012
91	Marker131878	Chr1	45.719	scaffold04062	207337	207667	Scaffold000007_5	2189667	2189998	Scaffold000003	5825849	5826176
92	Marker146859	Chr1	45.719	scaffold04062	219993	220390	Scaffold000007_5	2202051	2202448	Scaffold000003	5838237	5838631
93	Marker179554	Chr1	45.719	scaffold01043	299994	300330	Scaffold000007_5	2540695	2541031	Scaffold000003	6178793	6179129
94	Marker125917	Chr1	46.209	scaffold00870	67065	67455	Scaffold000018_3_1	1460013	1460403	Scaffold000003	6555719	6556109
95	Marker140018	Chr1	46.209	scaffold01043	244289	244644	Scaffold000007_5	2595531	2595886	Scaffold000003	6226844	6227199
96	Marker169858	Chr1	46.209	scaffold01043	217988	218362	Scaffold000018_3_1	1738454	1738827	Scaffold000003	6253198	6253571
97	Marker139708	Chr1	47.19	scaffold00870	152309	152627	Scaffold000018_3_1	1373298	1373619	Scaffold000003	6647959	6648280
98	Marker120789	Chr1	48.17	scaffold00870	423561	423941	Scaffold000018_3_1	1104193	1104573	Scaffold000003	6915931	6916311
99	Marker123671	Chr1	48.17	scaffold01072	1091	1447	Scaffold000018_3_1	1116148	1116501	Scaffold000003	6903418	6903774
100	Marker148563	Chr1	48.17	scaffold00870	175975	176334	Scaffold000018_3_1	1348102	1348464	Scaffold000003	6671636	6671995
101	Marker166295	Chr1	48.17	scaffold00870	338890	339266	Scaffold000018_3_1	1188897	1189273	Scaffold000003	6829954	6830330
102	Marker180553	Chr1	48.17	scaffold00870	163591	163972	Scaffold000018_3_1	1361961	1362342	Scaffold000003	6659242	6659628
103	Marker125263	Chr1	48.66	scaffold00870	494280	494609	Scaffold000018_3_1	1035390	1035719	Scaffold000003	6985702	6986031
104	Marker135698	Chr1	48.66	scaffold00870	496777	497167	Scaffold000018_3_1	1032831	1033221	Scaffold000003	6988260	6988650
105	Marker143464	Chr1	49.151	scaffold00870	525037	525375	Scaffold000018_3_1	1004073	1004411	Scaffold000003	7016318	7016656
106	Marker147183	Chr1	49.151	scaffold00870	507837	508253	Scaffold000018_3_1	1021737	1022155	Scaffold000003	6999325	6999741
107	Marker168857	Chr1	49.151	scaffold00261	6100	6449	Scaffold000018_3_1	933825	934176	Scaffold000003	7086204	7086560
108	Marker142007	Chr1	50.131	scaffold01017	74869	75250	Scaffold000018_3_1	846307	846688	Scaffold000003	7171068	7171449
109	Marker165274	Chr1	50.621	scaffold01017	158209	158524	Scaffold000018_3_1	763173	763488	Scaffold000003	7254454	7254769
110	Marker135080	Chr1	51.111	scaffold01017	235191	235557	Scaffold000018_3_1	689186	689552	Scaffold000003	7328978	7329344
111	Marker137668	Chr1	51.111	scaffold01017	388418	388796	Scaffold000018_3_1	538392	538766	Scaffold000003	7477608	7477986
112	Marker148210	Chr1	51.111	scaffold01017	346177	346542	Scaffold000018_3_1	576793	577158	Scaffold000003	7438906	7439271
113	Marker169004	Chr1	51.111	scaffold01017	347479	347783	Scaffold000018_3_1	575550	575854	Scaffold000003	7440210	7440515
114	Marker147031	Chr1	51.602	scaffold01017	423953	424310	Scaffold000018_3_1	503972	504329	Scaffold000003	7515313	7515670
115	Marker180129	Chr1	52.582	scaffold01017	432552	432885	Scaffold000018_3_1	496074	496407	Scaffold000003	7522807	7523140
116	Marker135701	Chr1	53.072	scaffold01017	502354	502723	Scaffold000018_3_1	427154	427523	Scaffold000003	7591823	7592192
117	Marker164620	Chr1	53.072	scaffold01017	658472	658839	Scaffold000018_3_1	271971	272338	Scaffold000003	7747870	7748237
118	Marker173924	Chr1	53.072	scaffold01017	664119	664527	Scaffold000018_3_1	266310	266718	Scaffold000003	7753507	7753915
119	Marker136518	Chr1	54.543	scaffold01017	700177	700502	Scaffold000018_3_1	230477	230802	Scaffold000003	7789990	7790320
120	Marker144029	Chr1	54.543	scaffold01017	692158	692498	Scaffold000018_3_1	238530	238870	Scaffold000003	7782004	7782328
121	Marker159112	Chr1	56.014	scaffold01017	719688	720103	Scaffold000018_3_1	213106	213521	Scaffold000003	7817104	7817519
122	Marker125003	Chr1	56.505	no hit	no hit	no hit	Scaffold000018_3_1	150842	151225	Scaffold000003	7879400	7879758
123	Marker141208	Chr1	56.505	scaffold01017	789991	790350	Scaffold000018_3_1	143168	143527	Scaffold000003	7887245	7887604
124	Marker149796	Chr1	56.505	scaffold01910	109500	109847	Scaffold000100	6569	6916	Scaffold000003	8036855	8037201
125	Marker145678	Chr1	56.995	scaffold01910	80485	80834	Scaffold000100	34985	35334	Scaffold000003	8062940	8063293
126	Marker122077	Chr1	57.975	scaffold01910	59435	59769	Scaffold000100	55571	55905	Scaffold000003	8083684	8084018
127	Marker133285	Chr1	59.937	scaffold01443	39220	39613	Scaffold000100	151099	151492	Scaffold000003	8184379	8184828
128	Marker131933	Chr1	60.427	scaffold01443	65457	65788	Scaffold000100	177275	177606	Scaffold000003	8215165	8215496
129	Marker149170	Chr1	60.427	scaffold01443	536345	536752	Scaffold000059_1	61339	61746	Scaffold000003	8690718	8691113
130	Marker161356	Chr1	60.427	scaffold01443	387828	388187	Scaffold000059_1	206488	206847	Scaffold000003	8545631	8545990
131	Marker141782	Chr1	60.918	scaffold02779	93790	94112	Scaffold000129	126822	127144	Scaffold000003	8822497	8822808
132	Marker156427	Chr1	60.918	scaffold02779	96672	97017	Scaffold000129	123919	124264	Scaffold000003	8825365	8825710
133	Marker128200	Chr1	61.408	scaffold01441	235395	235727	Scaffold000022_9	220084	220416	Scaffold000003	9161836	9162168
134	Marker123519	Chr1	61.898	scaffold01441	139041	139363	Scaffold000022_9	124760	125082	Scaffold000003	9260302	9260624
135	Marker143653	Chr1	62.388	scaffold01441	136588	136917	Scaffold000022_9	122303	122632	Scaffold000003	9262754	9263083
136	Marker163814	Chr1	62.878	scaffold01441	98190	98530	Scaffold000022_9	83596	83936	Scaffold000003	9303907	9304247
137	Marker166466	Chr1	62.878	scaffold01441	100683	101060	Scaffold000022_9	86105	86482	Scaffold000003	9300886	9301271
138	Marker151249	Chr1	63.369	scaffold01441	95763	96114	Scaffold000022_9	81169	81520	Scaffold000003	9306323	9306674
139	Marker161894	Chr1	63.859	scaffold01441	75233	75568	Scaffold000022_9	60896	61230	Scaffold000003	9325949	9326283
140	Marker167941	Chr1	63.859	scaffold01441	94598	94913	Scaffold000022_9	80003	80319	Scaffold000003	9307524	9307881
141	Marker159295	Chr1	64.839	scaffold01441	37289	37637	Scaffold000022_9	38813	39148	Scaffold000003	9370396	9370759
142	Marker163504	Chr1	65.33	scaffold01441	33052	33444	Scaffold000022_9	34613	35005	Scaffold000003	9374419	9374930
143	Marker145748	Chr1	65.82	scaffold01365	986474	986806	Scaffold000022_7	263260	263590	Scaffold000003	9422971	9423303
144	Marker158627	Chr1	65.82	scaffold01365	943086	943439	Scaffold000022_7	219607	219960	Scaffold000003	9467312	9467665
145	Marker145439	Chr1	66.31	scaffold01365	932099	932463	Scaffold000022_7	208612	208976	Scaffold000003	9478519	9478883
146	Marker164947	Chr1	66.8	scaffold01365	886317	886675	Scaffold000022_7	165328	165686	Scaffold000003	9523335	9523693
147	Marker167542	Chr1	66.8	no hit	no hit	no hit	Scaffold000022_7	170426	170741	Scaffold000003	9518367	9518682
148	Marker146266	Chr1	67.29	scaffold01365	864162	864519	Scaffold000022_7	156443	156800	Scaffold000003	9532246	9532603
149	Marker149199	Chr1	67.29	scaffold01365	843219	843571	Scaffold000022_7	123087	123439	Scaffold000003	9565601	9565953
150	Marker137086	Chr1	68.271	scaffold01365	834822	835181	Scaffold000022_7	114706	115065	Scaffold000003	9574813	9575171
151	Marker137214	Chr1	68.271	scaffold01365	837601	837975	Scaffold000022_7	117488	117862	Scaffold000003	9571562	9571936
152	Marker125256	Chr1	68.761	scaffold01365	817023	817399	Scaffold000022_7	97425	97801	Scaffold000008	5455643	5456019
153	Marker134639	Chr1	68.761	scaffold01365	823531	823850	Scaffold000022_7	103916	104235	Scaffold000003	9585890	9586209
154	Marker152200	Chr1	68.761	scaffold01365	646242	646569	Scaffold000022_5	214381	214708	Scaffold000003	9755836	9756163
155	Marker160230	Chr1	68.761	scaffold01365	735668	735997	Scaffold000022_7	21724	22053	Scaffold000003	9668373	9668702
156	Marker162620	Chr1	68.761	scaffold01365	634776	635145	Scaffold000022_5	202892	203261	Scaffold000003	9767438	9767807
157	Marker165469	Chr1	68.761	scaffold01365	762517	762893	Scaffold000022_7	48704	49080	Scaffold000003	9644298	9644674
158	Marker128759	Chr1	69.742	scaffold01365	515497	515862	Scaffold000022_5	82807	83172	Scaffold000003	9895415	9895775
159	Marker153531	Chr1	70.232	scaffold01365	509910	510278	Scaffold000022_5	77225	77594	Scaffold000003	9900986	9901355
160	Marker179961	Chr1	70.232	scaffold01365	401927	402264	Scaffold000022_3	178705	179042	Scaffold000003	10013104	10013441
161	Marker120718	Chr1	70.722	scaffold01365	390110	390463	Scaffold000022_3	167066	167419	Scaffold000003	10024736	10025088
162	Marker128384	Chr1	71.703	scaffold01365	370529	370913	Scaffold000022_3	148585	148969	Scaffold000003	10043657	10044043
163	Marker174621	Chr1	71.703	scaffold01365	337040	337413	Scaffold000022_3	113760	114133	Scaffold000003	10078487	10078860
164	Marker157243	Chr1	72.683	scaffold01365	334725	335102	Scaffold000022_3	111442	111819	Scaffold000003	10080804	10081181
165	Marker153882	Chr1	73.173	scaffold01365	328190	328588	Scaffold000022_3	104991	105373	Scaffold000003	10087322	10087720
166	Marker122451	Chr1	74.154	scaffold01365	289895	290229	Scaffold000022_3	67003	67337	Scaffold000003	10126718	10127052
167	Marker141897	Chr1	74.154	scaffold01365	308603	308959	Scaffold000022_3	85403	85759	Scaffold000003	10107491	10107847
168	Marker146865	Chr1	74.154	scaffold01365	321807	322210	Scaffold000022_3	98617	99020	Scaffold000003	10093951	10094354
169	Marker128656	Chr1	74.644	scaffold01365	235031	235379	Scaffold000022_3	13263	13611	Scaffold000003	10182059	10182407
170	Marker142950	Chr1	74.644	scaffold01365	157192	157519	Scaffold000047	48760	49087	Scaffold000003	10246959	10247286
171	Marker137704	Chr1	75.625	scaffold01365	82574	82964	Scaffold000047	115824	116214	Scaffold000003	10315781	10316171
172	Marker163512	Chr1	75.625	scaffold01365	106520	106875	Scaffold000047	97115	97470	Scaffold000003	10291309	10291664
173	Marker137693	Chr1	76.115	scaffold01365	81747	82118	Scaffold000047	116668	117039	Scaffold000003	10316632	10317003
174	Marker157153	Chr1	77.095	scaffold01236	18068	18420	Scaffold000047	1132235	1132587	Scaffold000003	11363383	11363735
175	Marker159592	Chr1	78.566	scaffold01241	45793	46117	Scaffold000047	1173763	1174087	Scaffold000003	11401342	11401667
176	Marker162367	Chr1	78.566	scaffold00032	58999	59397	Scaffold000047	1259632	1260032	Scaffold000003	11501755	11502154
177	Marker154408	Chr1	79.547	scaffold02209	179042	179390	Scaffold000095	388910	389258	Scaffold000115	104663	105011
178	Marker154912	Chr1	79.547	scaffold01135	2092	2497	Scaffold000164	39843	40248	Scaffold000115	3430	3835
179	Marker134159	Chr1	80.037	scaffold03504	467429	467750	Scaffold000049_3	201248	201569	Scaffold000047	442935	443258
180	Marker146063	Chr1	80.037	scaffold02209	148303	148634	Scaffold000095	367446	367777	Scaffold000108	151157	151488
181	Marker152047	Chr1	80.037	scaffold02209	149058	149414	Scaffold000095	368201	368558	Scaffold000108	151912	152271
182	Marker149479	Chr1	81.018	scaffold03067	59	472	Scaffold000049_3	190745	191134	Scaffold000349	2511	2900
183	Marker147196	Chr1	81.508	scaffold00915	17452	17797	Scaffold000049_3	168129	168474	Scaffold000047	476954	477299
184	Marker175606	Chr1	81.998	scaffold03504	119376	119764	Scaffold000049_5	325635	326023	Scaffold000047	109850	110238
185	Marker129537	Chr1	82.979	scaffold03504	398921	399279	Scaffold000049_5	49222	49580	Scaffold000047	382777	383135
186	Marker129967	Chr1	83.959	scaffold03504	403768	404134	Scaffold000049_5	44346	44712	Scaffold000047	387917	388283
187	Marker127872	Chr1	84.449	scaffold01176	7057	7381	Scaffold000145	47143	47471	Scaffold000047	714107	714424
188	Marker153851	Chr1	84.449	scaffold03504	445745	446106	Scaffold000049_5	4624	4985	Scaffold000047	428120	428481
189	Marker167131	Chr1	84.449	scaffold00674	106747	107095	Scaffold000082_7	328807	329155	Scaffold000061_3	77922	78270
190	Marker144868	Chr1	85.43	scaffold01993	65897	66300	Scaffold000082_7	217142	217544	Scaffold000056	25090	25492
191	Marker152708	Chr1	85.43	scaffold00674	127202	127530	Scaffold000082_7	310605	310933	Scaffold000061_3	60837	61167
192	Marker153437	Chr1	85.43	scaffold00674	111296	111702	Scaffold000082_7	323025	323431	Scaffold000061_3	73311	73726
193	Marker147202	Chr1	85.92	scaffold01993	65007	65336	Scaffold000082_7	216251	216580	Scaffold000056	26053	26382
194	Marker123136	Chr1	86.41	scaffold01993	56489	56820	Scaffold000082_7	207780	208111	Scaffold000056	34620	34951
195	Marker144608	Chr1	87.391	scaffold01993	53829	54152	Scaffold000082_7	205165	205443	Scaffold000056	37299	37565
196	Marker158332	Chr1	87.391	scaffold01993	31820	32148	Scaffold000082_7	180954	181279	Scaffold000056	61776	62104
197	Marker135570	Chr1	88.371	scaffold01993	21030	21381	Scaffold000082_7	170323	170674	Scaffold000056	72522	72873
198	Marker151184	Chr1	88.371	scaffold01993	25227	25569	Scaffold000082_7	174567	174911	Scaffold000056	68315	68659
199	Marker124372	Chr1	88.861	scaffold02805	4188	4550	Scaffold000082_7	145644	146006	Scaffold000056	104366	104727
200	Marker134123	Chr1	88.861	scaffold02805	25998	26339	Scaffold000082_7	123606	123947	Scaffold000056	127821	128162
201	Marker142267	Chr1	88.861	scaffold00632	15545	15937	Scaffold000044_3	332685	333077	Scaffold000088	154891	155283
202	Marker137730	Chr1	89.352	scaffold02012	89064	89482	Scaffold000044_3	213514	213931	Scaffold000134	9353	9770
203	Marker149330	Chr1	89.352	scaffold02012	75845	76243	Scaffold000044_3	236051	236449	Scaffold000088	238019	238420
204	Marker171334	Chr1	89.352	scaffold02012	84878	85262	Scaffold000044_3	226870	227253	Scaffold000088	247074	247457
205	Marker121308	Chr1	89.842	scaffold02012	90037	90428	Scaffold000044_3	212555	212947	Scaffold000134	10336	10727
206	Marker159539	Chr1	90.822	scaffold02012	102111	102478	Scaffold000044_3	201395	201762	Scaffold000134	21676	22022
207	Marker148307	Chr1	91.313	scaffold02012	108844	109255	Scaffold000044_3	195878	196289	Scaffold000134	27130	27541
208	Marker123577	Chr1	91.803	scaffold02012	126886	127203	Scaffold000044_3	179835	180152	Scaffold000134	43527	43844
209	Marker125388	Chr1	91.803	scaffold02012	109817	110221	Scaffold000044_3	194909	195311	Scaffold000134	28102	28499
210	Marker176490	Chr1	91.803	scaffold02012	120733	121076	Scaffold000044_3	185947	186298	Scaffold000134	37360	37711
211	Marker151821	Chr1	93.274	no hit	no hit	no hit	Scaffold000044_3	165570	165928	Scaffold000134	57953	58311
212	Marker138738	Chr1	94.254	scaffold02012	160957	161302	Scaffold000044_3	146155	146500	Scaffold000021	3087164	3087509
213	Marker155900	Chr1	94.745	scaffold02012	162361	162698	Scaffold000044_3	145046	145385	Scaffold000021	3085764	3086104
214	Marker137589	Chr1	95.725	scaffold02012	172084	172449	Scaffold000044_3	135695	136061	Scaffold000021	3067634	3068215
215	Marker147338	Chr1	97.196	scaffold02012	440803	441184	Scaffold000044_1	34581	34970	Scaffold000021	2806639	2807020
216	Marker160517	Chr1	97.196	scaffold02012	192934	193324	Scaffold000044_3	113561	113951	Scaffold000021	3049372	3049762
217	Marker180326	Chr1	97.686	scaffold02012	448702	449060	Scaffold000044_1	26669	27027	Scaffold000021	2798637	2798994
218	Marker144413	Chr1	98.176	scaffold03158	15540	15935	Scaffold000027_7	409286	409680	Scaffold000021	2358995	2359389
219	Marker169887	Chr1	98.176	scaffold00843	182351	182718	Scaffold000027_7	340128	340495	Scaffold000021	2435633	2436000
220	Marker143560	Chr1	98.667	scaffold02044	28	323	Scaffold000027_7	454073	454370	Scaffold000058	376362	376658
221	Marker170639	Chr1	98.667	scaffold00905	35208	35603	Scaffold000027_7	490398	490793	Scaffold000021	2261201	2261596
222	Marker164530	Chr1	99.157	scaffold00905	154988	155316	Scaffold000027_7	609744	610072	Scaffold000021	2118844	2119172
223	Marker128135	Chr1	100.137	scaffold00905	223523	223877	Scaffold000027_7	669756	670111	Scaffold000021	2057260	2057614
224	Marker132536	Chr1	101.608	scaffold03703	17302	17651	Scaffold000040_3	42132	42479	Scaffold000082_2	60519	60868
225	Marker133295	Chr1	101.608	scaffold01543	363152	363519	Scaffold000040_3	81242	81609	Scaffold000021	747579	747946
226	Marker149379	Chr1	101.608	scaffold01543	34250	34591	Scaffold000040_1	419514	419855	Scaffold000021	1101717	1102058
227	Marker165934	Chr1	101.608	scaffold01543	28210	28533	Scaffold000040_1	413509	413833	Scaffold000021	1108161	1108489
228	Marker169198	Chr1	101.608	scaffold00905	240865	241227	Scaffold000027_7	687172	687535	Scaffold000021	2039944	2040306
229	Marker171748	Chr1	101.608	scaffold01543	162529	162856	Scaffold000040_1	545306	545633	Scaffold000021	956175	956503
230	Marker180043	Chr1	101.608	scaffold00905	389042	389386	Scaffold000027_7	833409	833753	Scaffold000021	1893349	1893692
231	Marker131316	Chr1	102.099	scaffold01543	538520	538853	Scaffold000040_3	246689	247024	Scaffold000021	586002	586337
232	Marker135402	Chr1	102.099	scaffold01543	613466	613799	Scaffold000040_3	317835	318163	Scaffold000021	505054	505456
233	Marker141108	Chr1	102.099	scaffold01543	578615	578981	Scaffold000040_3	289239	289605	Scaffold000021	542309	542675
234	Marker160882	Chr1	102.099	scaffold01543	729880	730216	Scaffold000040_3	435536	435872	Scaffold000021	383231	383567
235	Marker136701	Chr1	103.079	scaffold01543	807141	807510	Scaffold000040_3	512033	512402	Scaffold000021	301657	302026
236	Marker176271	Chr1	103.079	scaffold01543	733322	733660	Scaffold000040_3	438917	439255	Scaffold000021	379929	380267
237	Marker156172	Chr1	104.06	scaffold01543	1046273	1046646	Scaffold000040_3	746692	747139	Scaffold000021	55039	55403
238	Marker121700	Chr1	104.55	scaffold01543	1153505	1153833	Scaffold000040_3	853594	853927	Scaffold000048	735485	735818
239	Marker145961	Chr1	105.04	scaffold01543	1257527	1257888	Scaffold000040_3	956114	956476	Scaffold000048	626539	626901
240	Marker126191	Chr1	105.53	scaffold01543	1422558	1422927	Scaffold000092	433097	433466	Scaffold000048	459628	459997
241	Marker131874	Chr1	105.53	scaffold01543	1437103	1437456	Scaffold000092	418235	418588	Scaffold000048	444825	445178
242	Marker125199	Chr1	106.511	scaffold00931	1003113	1003462	Scaffold000092	395472	395822	Scaffold000048	423158	423503
243	Marker134760	Chr1	107.202	scaffold01543	1458807	1459135	Scaffold000092	390913	391237	Scaffold000048	418591	418915
244	Marker146259	Chr1	107.692	scaffold01543	1739555	1739913	Scaffold000092	108308	108670	Scaffold000048	134693	135051
245	Marker162015	Chr1	107.692	scaffold01543	1721999	1722382	Scaffold000092	125712	126095	Scaffold000048	152197	152580
246	Marker147073	Chr1	108.182	scaffold00997	282125	282473	Scaffold000162	18181	18529	Scaffold000048	8325	8673
247	Marker179831	Chr1	108.673	scaffold00997	272336	272695	Scaffold000162	27363	27722	Scaffold000004	1420	1778
248	Marker130024	Chr1	109.163	scaffold00997	171192	171529	Scaffold000016_1	65456	65781	Scaffold000004	92574	92899
249	Marker176933	Chr1	109.653	scaffold00997	167429	167779	Scaffold000016_1	69192	69542	Scaffold000004	96309	96659
250	Marker181722	Chr1	111.615	scaffold01100	35028	35346	Scaffold000016_1	265090	265408	Scaffold000004	298293	298611
251	Marker162183	Chr1	112.105	scaffold01100	417018	417363	Scaffold000016_1	641600	641945	Scaffold000004	680528	680873
252	Marker167335	Chr1	112.6	scaffold01100	419648	420008	Scaffold000016_1	644214	644574	Scaffold000004	683184	683529
253	Marker140076	Chr1	113.09	scaffold01119	55036	55413	Scaffold000016_1	733980	734356	Scaffold000004	771985	772362
254	Marker129996	Chr1	114.071	scaffold01119	190364	190730	Scaffold000016_1	865992	866368	Scaffold000004	904868	905240
255	Marker161519	Chr1	114.561	scaffold01119	191725	192081	Scaffold000016_1	867355	867711	Scaffold000004	906258	906619
256	Marker126674	Chr1	115.542	scaffold01154	207386	207731	Scaffold000016_1	1411115	1411460	Scaffold000004	1460065	1460410
257	Marker122326	Chr1	116.522	scaffold01154	208522	208919	Scaffold000016_1	1412212	1412605	Scaffold000004	1461203	1461596
258	Marker176037	Chr1	116.522	scaffold01154	371445	371855	Scaffold000016_1	1575856	1576267	Scaffold000004	1638661	1639072
259	Marker164417	Chr1	117.012	scaffold01154	389748	390154	Scaffold000016_1	1593763	1594171	Scaffold000004	1656871	1657280
260	Marker166616	Chr1	117.012	scaffold01154	386381	386754	Scaffold000016_1	1590894	1591267	Scaffold000004	1653528	1653901
261	Marker171237	Chr1	118.096	scaffold01154	443494	443854	Scaffold000016_1	1648283	1648643	Scaffold000004	1710657	1711017
262	Marker166591	Chr1	120.058	scaffold01154	453983	454318	Scaffold000016_1	1658446	1658781	Scaffold000004	1721193	1721528
263	Marker150926	Chr1	120.548	scaffold01154	500191	500543	Scaffold000016_1	1704936	1705288	Scaffold000004	1767391	1767743
264	Marker182400	Chr1	122.019	scaffold01154	513695	514091	Scaffold000016_1	1718567	1718963	Scaffold000004	1781037	1781433
265	Marker148280	Chr1	122.509	scaffold01154	547964	548329	Scaffold000016_1	1753298	1753660	Scaffold000004	1815498	1815860
266	Marker152056	Chr1	122.999	scaffold01154	571233	571630	Scaffold000016_1	1778396	1778793	Scaffold000004	1840752	1841149
267	Marker152062	Chr1	123.98	scaffold00557	444355	444731	Scaffold000019_1	53979	54355	Scaffold000004	2707741	2708117
268	Marker139741	Chr1	125.942	scaffold02698	460706	461044	Scaffold000019_1	928421	928759	Scaffold000004	3586330	3586668
269	Marker148126	Chr1	126.432	scaffold01079	1513484	1513826	Scaffold000127	71759	72101	Scaffold000004	5943916	5944258
270	Marker126178	Chr1	126.927	scaffold01079	1561613	1561961	Scaffold000127	23845	24192	Scaffold000004	5991902	5992250
271	Marker151457	Chr1	126.927	scaffold01079	1625519	1625867	Scaffold000046_1	557540	557888	Scaffold000004	6053624	6053972
272	Marker161910	Chr1	128.398	scaffold01079	1770221	1770544	Scaffold000046_1	415940	416262	Scaffold000004	6196031	6196353
273	Marker129025	Chr1	128.888	scaffold01079	1771340	1771701	Scaffold000046_1	414783	415144	Scaffold000004	6197149	6197510
274	Marker177273	Chr1	129.383	scaffold01337	11489	11874	Scaffold000046_1	333454	333770	Scaffold000004	6279638	6280025
275	Marker158542	Chr1	129.873	scaffold03290	27615	27978	Scaffold000046_1	297703	298066	Scaffold000004	6315130	6315493
276	Marker155854	Chr1	130.364	scaffold03290	48958	49317	Scaffold000046_1	283524	283883	Scaffold000004	6329325	6329685
277	Marker141011	Chr1	130.854	scaffold03290	57277	57605	Scaffold000046_1	275090	275417	Scaffold000004	6337843	6338170
278	Marker139997	Chr1	131.854	scaffold03290	59283	59614	Scaffold000046_1	273079	273410	Scaffold000004	6339870	6340201
279	Marker170263	Chr1	131.854	scaffold01063	118581	118926	Scaffold000052_3_1	928063	928408	Scaffold000004	6725419	6725764
280	Marker172846	Chr1	131.854	scaffold03577	312037	312360	Scaffold000052_3_1	548959	549282	Scaffold000004	7110554	7110877
281	Marker166751	Chr1	132.344	scaffold03577	317717	318069	Scaffold000052_3_1	543250	543602	Scaffold000004	7116233	7116585
282	Marker142624	Chr1	132.839	scaffold03577	401219	401605	Scaffold000052_3_1	461392	461778	Scaffold000004	7209724	7210124
283	Marker146370	Chr1	132.839	scaffold03577	799202	799563	Scaffold000052_3_1	61414	61775	Scaffold000004	7607830	7608191
284	Marker149532	Chr1	132.839	scaffold03577	839668	839976	Scaffold000052_3_1	19785	20093	Scaffold000004	7655596	7655904
285	Marker153679	Chr1	132.839	scaffold03577	708123	708470	Scaffold000052_3_1	154491	154838	Scaffold000004	7518787	7519133
286	Marker154641	Chr1	132.839	scaffold03577	363517	363905	Scaffold000052_3_1	498105	498465	Scaffold000004	7172655	7173039
287	Marker173651	Chr1	132.839	scaffold03577	751881	752217	Scaffold000052_3_1	107848	108169	Scaffold000004	7561361	7561697
288	Marker174528	Chr1	132.839	scaffold03577	868766	869145	Scaffold000001_5_1	19062	19440	Scaffold000004	7695601	7695979
289	Marker176405	Chr1	132.839	scaffold03577	396353	396682	Scaffold000052_3_1	466315	466644	Scaffold000004	7204865	7205194
290	Marker177546	Chr1	132.839	scaffold03577	865447	865845	Scaffold000001_5_1	15723	16121	Scaffold000004	7692259	7692657
291	Marker162855	Chr1	133.329	scaffold03577	874072	874388	Scaffold000001_5_1	23915	24231	Scaffold000004	7701767	7702083
292	Marker166360	Chr1	133.82	no hit	no hit	no hit	Scaffold000001_5_1	39050	39375	Scaffold000004	7731161	7731485
293	Marker141955	Chr1	134.31	scaffold03577	939631	939990	Scaffold000001_5_1	76938	77297	Scaffold000004	7769373	7769732
294	Marker170085	Chr1	134.31	scaffold03577	904441	904791	Scaffold000001_5_1	40075	40425	Scaffold000004	7732218	7732568
295	Marker171904	Chr1	134.31	scaffold03577	960980	961332	Scaffold000001_5_1	96673	97026	Scaffold000004	7788749	7789103
296	Marker127251	Chr1	134.8	no hit	no hit	no hit	Scaffold000001_5_1	180686	181061	Scaffold000004	7877614	7877989
297	Marker129627	Chr1	134.8	scaffold03577	1034263	1034589	Scaffold000001_5_1	170294	170620	Scaffold000004	7867158	7867484
298	Marker179007	Chr1	134.8	scaffold03577	1024635	1025037	Scaffold000001_5_1	160688	161090	Scaffold000004	7857388	7857791
299	Marker161618	Chr1	135.29	scaffold03577	1053315	1053687	Scaffold000001_5_1	189072	189444	Scaffold000004	7886000	7886372
300	Marker123251	Chr1	136.271	scaffold00429	2010328	2010668	Scaffold000001_5_1	271773	272113	Scaffold000004	8013082	8013851
301	Marker131358	Chr1	136.271	scaffold03577	1075693	1076041	Scaffold000001_5_1	211436	211784	Scaffold000004	7908184	7908532
302	Marker128306	Chr1	137.742	scaffold03577	1172287	1172623	Scaffold000001_5_1	276751	277087	Scaffold000004	8018192	8018528
303	Marker136113	Chr1	138.722	scaffold03577	1187494	1187820	Scaffold000001_5_1	291988	292314	Scaffold000004	8035925	8036251
304	Marker168166	Chr1	138.722	scaffold03577	1181302	1181625	Scaffold000001_5_1	285794	286117	Scaffold000004	8030367	8030690
305	Marker159261	Chr1	139.212	scaffold03577	1196375	1196724	Scaffold000001_5_1	300893	301242	Scaffold000004	8045184	8045533
306	Marker172234	Chr1	139.212	scaffold03577	1190568	1190919	Scaffold000001_5_1	295004	295356	Scaffold000004	8039004	8039356
307	Marker179999	Chr1	139.212	scaffold03577	1223139	1223507	Scaffold000001_5_1	326803	327171	Scaffold000004	8071963	8072331
308	Marker127354	Chr1	139.703	scaffold03577	1234238	1234636	Scaffold000001_5_1	337789	338187	Scaffold000004	8082914	8083312
309	Marker168841	Chr1	140.193	scaffold03577	1286954	1287288	Scaffold000001_5_1	388346	388680	Scaffold000004	8132481	8132815
310	Marker157226	Chr1	140.683	scaffold03577	1291287	1291641	Scaffold000001_5_1	392663	393018	Scaffold000004	8136807	8137162
311	Marker158460	Chr1	140.683	scaffold03577	1318773	1319093	Scaffold000001_5_1	421813	422133	Scaffold000004	8167195	8167515
312	Marker169693	Chr1	140.683	scaffold03577	1303394	1303742	Scaffold000001_5_1	404783	405131	Scaffold000004	8148968	8149316
313	Marker143881	Chr1	141.173	scaffold03577	1341819	1342206	Scaffold000001_5_1	448711	449098	Scaffold000004	8192240	8192623
314	Marker151530	Chr1	141.173	scaffold01174	179870	180226	Scaffold000001_5_1	425489	425857	Scaffold000004	8170875	8171243
315	Marker162791	Chr1	142.154	scaffold03577	1344360	1344759	Scaffold000001_5_1	451253	451652	Scaffold000004	8194775	8195174
316	Marker158619	Chr1	142.644	scaffold03577	1440620	1440947	Scaffold000001_5_1	544447	544774	Scaffold000004	8288588	8288915
317	Marker180621	Chr1	142.644	scaffold03577	1402445	1402774	Scaffold000001_5_1	506667	506996	Scaffold000004	8250543	8250872
318	Marker144286	Chr1	143.335	scaffold00378	295349	295686	Scaffold000001_5_1	1424839	1425176	Scaffold000004	9176973	9177310
319	Marker150270	Chr1	143.335	scaffold02766	23127	23449	Scaffold000028_5	298316	298639	Scaffold000004	9658851	9659174
320	Marker152443	Chr1	143.335	scaffold02766	368077	368407	Scaffold000028_7	19687	20017	Scaffold000004	9607234	9607564
321	Marker157338	Chr1	143.335	scaffold03577	1499759	1500096	Scaffold000001_5_1	604814	605151	Scaffold000004	8349427	8349765
322	Marker169057	Chr1	143.335	scaffold02766	363066	363410	Scaffold000028_7	14686	15030	Scaffold000004	9612210	9612554
323	Marker175190	Chr1	143.335	scaffold02766	3987	4302	Scaffold000028_5	317715	318030	Scaffold000004	9639281	9639596
324	Marker129687	Chr1	143.825	scaffold02766	59919	60240	Scaffold000028_5	271083	271402	Scaffold000004	9686899	9687221
325	Marker171007	Chr1	143.825	scaffold02766	33692	34034	Scaffold000028_5	287778	288120	Scaffold000004	9669409	9669751
326	Marker163987	Chr1	144.316	scaffold02766	178412	178756	Scaffold000028_5	165256	165600	Scaffold000004	9805834	9806182
327	Marker123723	Chr1	144.806	scaffold02766	200432	200752	Scaffold000028_5	143464	143784	Scaffold000004	9827819	9828139
328	Marker126015	Chr1	144.806	scaffold02766	191079	191420	Scaffold000028_5	152797	153138	Scaffold000004	9818409	9818750
329	Marker130605	Chr1	144.806	scaffold03264	355835	356203	Scaffold000028_1	971800	972168	Scaffold000004	10350778	10351146
330	Marker145125	Chr1	144.806	scaffold02018	270664	270994	Scaffold000028_1	306103	306433	Scaffold000058	258122	258452
331	Marker145948	Chr1	144.806	scaffold02018	299472	299876	Scaffold000028_1	275718	276122	Scaffold000058	289687	290091
332	Marker149931	Chr1	144.806	scaffold02018	2323	2588	Scaffold000028_1	557338	557700	Scaffold000058	7333	7697
333	Marker160849	Chr1	144.806	scaffold03264	368930	369311	Scaffold000028_1	961573	961953	Scaffold000004	10363296	10363679
334	Marker163634	Chr1	144.806	scaffold02018	341335	341675	Scaffold000028_1	238963	239303	Scaffold000058	330893	331233
335	Marker167641	Chr1	144.806	scaffold02018	287549	287916	Scaffold000028_1	287607	287974	Scaffold000058	277728	278095
336	Marker172185	Chr1	144.806	scaffold02018	267793	268178	Scaffold000028_1	308907	309292	Scaffold000058	255219	255603
337	Marker181707	Chr1	144.806	scaffold00793	1966351	1967796	Scaffold000028_1	226416	226749	Scaffold000058	349889	350222
338	Marker378365	Chr2	0	scaffold00995	708704	709049	Scaffold000012_5	2066454	2066799	Scaffold000012	333759	334104
339	Marker397362	Chr2	0	scaffold00995	889745	890098	Scaffold000012_5	2244827	2245180	Scaffold000012	154411	154764
340	Marker399558	Chr2	0	scaffold00995	781403	781737	Scaffold000012_5	2135479	2135829	Scaffold000012	264761	265112
341	Marker400649	Chr2	0	scaffold00995	873755	874127	Scaffold000012_5	2228817	2229189	Scaffold000012	170373	170745
342	Marker401359	Chr2	0	scaffold00995	676200	676537	Scaffold000012_5	2033787	2034124	Scaffold000012	366453	366790
343	Marker403824	Chr2	0	scaffold00995	953243	953646	Scaffold000012_5	2307883	2308286	Scaffold000012	91012	91415
344	Marker384824	Chr2	0.49	scaffold00995	649053	649415	Scaffold000012_5	2006644	2007005	Scaffold000012	393954	394315
345	Marker391694	Chr2	0.49	scaffold00995	265836	266656	Scaffold000012_5	1623946	1624308	Scaffold000012	783255	783617
346	Marker401949	Chr2	0.49	scaffold00995	601988	602369	Scaffold000012_5	1959763	1960143	Scaffold000012	441707	442088
347	Marker406468	Chr2	0.49	scaffold00995	242236	242570	Scaffold000012_5	1599873	1600207	Scaffold000012	807749	808083
348	Marker411167	Chr2	0.49	scaffold00995	641669	642034	Scaffold000012_5	1999346	1999712	Scaffold000012	401740	402105
349	Marker375820	Chr2	1.961	scaffold00995	93065	93461	Scaffold000012_5	1455740	1456136	Scaffold000012	953333	953729
350	Marker373066	Chr2	2.451	scaffold01037	10361	10695	Scaffold000012_5	1352160	1352492	Scaffold000012	1057649	1057980
351	Marker392062	Chr2	2.451	scaffold01037	33033	33352	Scaffold000012_5	1329679	1330001	Scaffold000012	1080452	1080774
352	Marker374400	Chr2	3.432	scaffold01037	102887	103272	Scaffold000012_5	1260443	1260835	Scaffold000012	1150594	1150986
353	Marker394471	Chr2	3.432	scaffold01037	51169	51576	Scaffold000012_5	1311100	1311508	Scaffold000012	1098755	1099161
354	Marker400789	Chr2	3.922	scaffold01037	183601	183954	Scaffold000012_5	1180687	1181040	Scaffold000012	1230234	1230587
355	Marker390733	Chr2	6.473	scaffold01037	371244	371556	Scaffold000012_5	996026	996338	Scaffold000012	1416725	1417036
356	Marker408032	Chr2	6.473	scaffold01037	344326	344670	Scaffold000012_5	1022969	1023313	Scaffold000012	1390474	1390818
357	Marker411295	Chr2	6.473	scaffold00581	38966	39286	Scaffold000012_5	1093260	1093579	Scaffold000012	1318164	1318488
358	Marker392568	Chr2	6.964	scaffold01037	580735	581092	Scaffold000012_5	786836	787200	Scaffold000012	1625798	1626155
359	Marker379471	Chr2	8.435	scaffold01037	613564	613955	Scaffold000012_5	753818	754209	Scaffold000012	1659032	1659423
360	Marker403120	Chr2	8.435	scaffold01037	582413	582771	Scaffold000012_5	785031	785472	Scaffold000012	1627520	1627880
361	Marker371996	Chr2	8.93	scaffold01037	683701	684077	Scaffold000012_5	684732	685120	Scaffold000012	1728324	1728701
362	Marker402509	Chr2	9.42	scaffold01037	726952	727315	Scaffold000012_5	642177	642540	Scaffold000012	1770746	1771113
363	Marker382675	Chr2	10.4	scaffold01037	1049899	1050287	Scaffold000012_5	319553	319941	Scaffold000012	2092492	2092880
364	Marker385156	Chr2	11.381	scaffold01037	1061964	1062288	Scaffold000012_5	307684	308008	Scaffold000012	2104651	2104975
365	Marker400729	Chr2	11.871	scaffold01037	1066048	1066379	Scaffold000012_5	303634	303965	Scaffold000012	2108727	2109070
366	Marker419593	Chr2	12.852	scaffold01037	1332686	1333056	Scaffold000012_5	28775	29145	Scaffold000012	2388854	2389224
367	Marker415238	Chr2	13.342	scaffold01037	1338568	1338947	Scaffold000012_5	22915	23294	Scaffold000012	2394709	2395088
368	Marker406928	Chr2	14.322	scaffold01037	1354257	1354580	Scaffold000012_5	12317	12688	Scaffold000012	2410474	2410843
369	Marker375127	Chr2	14.813	scaffold00894	2790132	2790506	Scaffold000012_3	53984	54358	Scaffold000012	2438939	2439313
370	Marker413908	Chr2	14.813	scaffold01037	1357278	1357646	Scaffold000012_5	9290	9609	Scaffold000012	2413558	2413926
371	Marker395477	Chr2	15.303	scaffold00894	2763917	2764256	Scaffold000012_3	24759	25098	Scaffold000012	2469271	2469607
372	Marker411536	Chr2	15.303	scaffold00894	2789717	2790086	Scaffold000012_3	53569	53938	Scaffold000012	2439359	2439728
373	Marker397350	Chr2	16.774	scaffold00894	2745042	2745424	Scaffold000012_3	5875	6257	Scaffold000012	2489414	2489797
374	Marker404530	Chr2	17.754	scaffold00894	2743048	2743376	Scaffold000012_3	3869	4197	Scaffold000012	2491520	2491848
375	Marker405634	Chr2	17.754	scaffold00894	2739683	2740022	Scaffold000012_3	501	842	Scaffold000012	2494867	2495210
376	Marker372124	Chr2	19.225	scaffold00894	2686579	2686957	Scaffold000051	53011	53389	Scaffold000012	2547853	2548231
377	Marker387602	Chr2	19.225	scaffold00894	2651426	2651746	Scaffold000051	87608	87928	Scaffold000012	2582820	2583139
378	Marker396561	Chr2	19.716	scaffold00894	2533375	2533758	Scaffold000051	204988	205371	Scaffold000012	2702169	2702552
379	Marker407771	Chr2	19.716	scaffold00894	2647664	2647968	Scaffold000051	91355	91659	Scaffold000012	2586908	2587878
380	Marker417286	Chr2	20.206	scaffold00894	2524768	2525076	Scaffold000051	213729	214037	Scaffold000012	2710912	2711218
381	Marker401513	Chr2	20.696	scaffold00894	2409036	2409428	Scaffold000051	331351	331743	Scaffold000012	2831627	2832019
382	Marker419417	Chr2	20.696	scaffold00894	2455071	2455403	Scaffold000051	284793	285127	Scaffold000012	2782099	2782433
383	Marker389714	Chr2	21.677	scaffold00894	2375066	2375463	Scaffold000051	366284	366654	Scaffold000012	2865310	2865674
384	Marker385832	Chr2	22.657	scaffold00894	2263044	2263372	Scaffold000051	478953	479281	Scaffold000012	2977298	2977626
385	Marker379726	Chr2	23.147	scaffold00894	2236450	2236828	Scaffold000051	505314	505692	Scaffold000012	3004968	3005343
386	Marker386442	Chr2	23.147	scaffold00894	2250087	2250449	Scaffold000051	491948	492310	Scaffold000012	2990208	2990570
387	Marker393480	Chr2	23.147	scaffold00894	2262267	2262603	Scaffold000051	479722	480058	Scaffold000012	2978067	2978403
388	Marker386920	Chr2	23.637	scaffold00894	2181653	2182064	Scaffold000051	557279	557690	Scaffold000012	3057421	3057832
389	Marker409078	Chr2	23.637	scaffold00894	2232013	2232345	Scaffold000051	508714	509046	Scaffold000012	3008380	3008713
390	Marker401626	Chr2	24.128	scaffold00894	2180234	2180559	Scaffold000051	558784	559109	Scaffold000012	3058926	3059251
391	Marker379855	Chr2	24.618	scaffold00894	2179197	2179576	Scaffold000051	559767	560146	Scaffold000012	3059909	3060288
392	Marker391126	Chr2	25.108	scaffold00894	2134755	2135140	Scaffold000051	604428	604814	Scaffold000012	3104063	3104455
393	Marker381210	Chr2	26.089	scaffold00894	2030373	2030713	Scaffold000051	702035	702375	Scaffold000012	3205655	3205995
394	Marker405838	Chr2	26.089	scaffold00894	2013213	2013597	Scaffold000051	719109	719493	Scaffold000012	3222311	3222695
395	Marker396727	Chr2	27.069	scaffold00894	2009769	2010164	Scaffold000051	723163	723558	Scaffold000012	3226117	3226512
396	Marker387056	Chr2	27.559	scaffold00894	1954273	1954621	Scaffold000051	778398	778746	Scaffold000012	3281685	3282004
397	Marker376624	Chr2	28.05	scaffold00894	1880730	1881122	Scaffold000051	849620	850012	Scaffold000012	3352561	3352953
398	Marker390471	Chr2	28.54	scaffold00894	1832480	1832836	Scaffold000051	896089	896445	Scaffold000012	3399291	3399647
399	Marker403510	Chr2	28.54	scaffold00894	1814256	1814575	Scaffold000051	914067	914386	Scaffold000012	3417201	3417520
400	Marker408639	Chr2	28.54	scaffold00894	1879607	1879970	Scaffold000051	850772	851135	Scaffold000012	3353713	3354076
401	Marker414653	Chr2	29.03	scaffold00894	1796672	1796990	Scaffold000051	931508	931826	Scaffold000012	3434949	3435267
402	Marker384044	Chr2	30.01	scaffold00894	1730561	1730886	Scaffold000051	995644	995969	Scaffold000012	3500630	3500955
403	Marker418706	Chr2	30.01	scaffold00894	1717728	1718070	Scaffold000051	1008508	1008850	Scaffold000012	3512827	3513169
404	Marker383321	Chr2	30.501	scaffold00894	1709203	1709546	Scaffold000051	1017469	1017812	Scaffold000012	3521478	3521821
405	Marker398739	Chr2	30.991	scaffold01366	773	1086	Scaffold000051	1082796	1083110	Scaffold000012	3588303	3588616
406	Marker386321	Chr2	31.481	scaffold00894	1598866	1599215	Scaffold000051	1126686	1127035	Scaffold000012	3633161	3633510
407	Marker416705	Chr2	31.971	scaffold00894	1581146	1581505	Scaffold000051	1144456	1144815	Scaffold000012	3651058	3651417
408	Marker384901	Chr2	33.442	scaffold00894	1580752	1581072	Scaffold000051	1144889	1145209	Scaffold000012	3651491	3651811
409	Marker388129	Chr2	33.933	scaffold00894	1537588	1537955	Scaffold000051	1188860	1189215	Scaffold000012	3695811	3696168
410	Marker412816	Chr2	34.423	scaffold00894	1513176	1513536	Scaffold000051	1213581	1214077	Scaffold000012	3720507	3720867
411	Marker381431	Chr2	34.913	scaffold00894	1445850	1446198	Scaffold000051	1280587	1280935	Scaffold000012	3786263	3786611
412	Marker400294	Chr2	35.894	scaffold00894	1431262	1431622	Scaffold000051	1295237	1295597	Scaffold000012	3801139	3801499
413	Marker393638	Chr2	36.874	scaffold00894	1414767	1415122	Scaffold000051	1311756	1312111	Scaffold000012	3817330	3817657
414	Marker405504	Chr2	36.874	scaffold00894	1430861	1431258	Scaffold000051	1295601	1295998	Scaffold000012	3801503	3801900
415	Marker419392	Chr2	37.364	scaffold00894	1340942	1341323	Scaffold000051	1384938	1385315	Scaffold000012	3891532	3891913
416	Marker419181	Chr2	37.854	scaffold00894	1340468	1340781	Scaffold000051	1385477	1385790	Scaffold000012	3892075	3892387
417	Marker414937	Chr2	38.345	scaffold00894	1309650	1310033	Scaffold000051	1415601	1415984	Scaffold000012	3923197	3923580
418	Marker395690	Chr2	38.835	scaffold00894	934050	934376	Scaffold000069	1021260	1021586	Scaffold000071	125035	125289
419	Marker403332	Chr2	38.835	scaffold00894	1281640	1282005	Scaffold000051	1443397	1443761	Scaffold000012	3950961	3951325
420	Marker404972	Chr2	38.835	scaffold00894	1303376	1303778	Scaffold000051	1421720	1422122	Scaffold000012	3929359	3929761
421	Marker393782	Chr2	39.33	scaffold00894	915256	915644	Scaffold000069	999961	1000349	Scaffold000012	4328299	4328687
422	Marker406155	Chr2	39.82	scaffold00894	910504	910904	Scaffold000069	995296	995696	Scaffold000012	4333036	4333436
423	Marker397184	Chr2	40.31	scaffold00894	343070	343378	Scaffold000069	457496	457804	Scaffold000002_1	8845545	8845864
424	Marker393255	Chr2	41.291	scaffold01227	838658	839005	Scaffold000038	672296	672643	Scaffold000002_1	7687816	7688163
425	Marker410630	Chr2	41.786	scaffold01227	805638	805967	Scaffold000038	703795	704123	Scaffold000002_1	7652808	7653107
426	Marker389076	Chr2	42.276	scaffold01227	788927	789310	Scaffold000038	720474	720857	Scaffold000002_1	7634151	7634534
427	Marker405324	Chr2	42.276	scaffold01227	789717	790087	Scaffold000038	719698	720068	Scaffold000002_1	7634941	7635311
428	Marker396751	Chr2	42.766	scaffold01227	741324	741648	Scaffold000038	766587	766910	Scaffold000002_1	7589640	7589964
429	Marker404573	Chr2	42.766	scaffold01227	785926	786250	Scaffold000038	723534	723858	Scaffold000002_1	7631150	7631474
430	Marker405528	Chr2	42.766	scaffold01227	783901	784278	Scaffold000038	725508	725885	Scaffold000002_1	7629124	7629501
431	Marker384077	Chr2	43.257	scaffold01227	688776	689099	Scaffold000038	818520	818843	Scaffold000002_1	7542043	7542366
432	Marker392082	Chr2	43.257	scaffold01227	710725	711083	Scaffold000038	796730	797088	Scaffold000002_1	7564113	7564471
433	Marker416492	Chr2	43.257	scaffold01227	701044	701448	Scaffold000038	806348	806752	Scaffold000002_1	7554357	7554761
434	Marker398576	Chr2	43.747	scaffold00894	2108110	2108428	Scaffold000038	846640	846965	Scaffold000002_1	7513538	7513863
435	Marker401576	Chr2	44.237	scaffold01227	620446	620796	Scaffold000038	886538	886888	Scaffold000002_1	7470743	7471093
436	Marker383155	Chr2	45.419	scaffold01227	246718	247101	Scaffold000038	1259113	1259496	Scaffold000002_1	7102687	7103070
437	Marker385562	Chr2	46.89	scaffold01227	224543	224924	Scaffold000038	1280701	1281082	Scaffold000002_1	7078700	7079081
438	Marker376006	Chr2	47.87	scaffold01227	221676	222027	Scaffold000038	1283600	1283951	Scaffold000002_1	7075831	7076182
439	Marker399900	Chr2	48.36	scaffold01227	218683	219055	Scaffold000038	1286571	1286943	Scaffold000002_1	7072838	7073210
440	Marker400024	Chr2	48.85	scaffold01227	216143	216548	Scaffold000038	1289080	1289487	Scaffold000002_1	7070296	7070701
441	Marker374602	Chr2	50.322	scaffold01227	202297	202643	Scaffold000038	1303632	1303978	Scaffold000002_1	7055813	7056159
442	Marker374667	Chr2	51.302	scaffold01227	172217	172581	Scaffold000038	1335100	1335464	Scaffold000002_1	7023914	7024278
443	Marker419337	Chr2	51.302	scaffold01227	187307	187699	Scaffold000038	1318933	1319324	Scaffold000002_1	7040499	7040890
444	Marker372294	Chr2	52.773	scaffold02604	198917	199236	Scaffold000059_5	670430	670749	Scaffold000002_1	6631082	6631401
445	Marker372633	Chr2	53.955	scaffold02352	32661	33029	Scaffold000059_3	182055	182423	Scaffold000002_1	5907498	5907866
446	Marker387523	Chr2	55.426	scaffold02352	464512	464845	Scaffold000087_1	248468	248801	Scaffold000002_1	5454903	5455235
447	Marker392868	Chr2	55.426	scaffold02352	153693	154077	Scaffold000059_3	60502	60886	Scaffold000002_1	5785042	5785426
448	Marker376605	Chr2	56.406	scaffold01148	260297	260658	Scaffold000087_3	59622	59985	Scaffold000002_1	5100219	5100582
449	Marker405550	Chr2	57.097	scaffold01337	116088	116438	Scaffold000106_5	88691	89041	Scaffold000002_1	4858982	4859332
450	Marker399294	Chr2	58.078	scaffold01337	388362	388697	Scaffold000093	179005	179340	Scaffold000002_1	4590691	4591009
451	Marker412131	Chr2	59.549	scaffold03882	580586	580943	Scaffold000053_1	744136	744493	Scaffold000002_1	3403130	3403487
452	Marker376566	Chr2	60.529	scaffold03882	793801	794213	Scaffold000053_1	953556	953968	Scaffold000002_1	3156411	3156823
453	Marker411662	Chr2	61.51	scaffold03882	858058	858397	Scaffold000007_3	7868	8207	Scaffold000002_1	3110703	3111042
454	Marker383593	Chr2	62.981	scaffold03882	881995	882323	Scaffold000053_3	21339	21668	Scaffold000002_1	3088272	3088621
455	Marker394407	Chr2	63.471	scaffold03918	350971	351354	Scaffold000068	1043620	1044003	Scaffold000002_1	2527419	2527861
456	Marker395198	Chr2	63.471	scaffold03918	21865	22186	Scaffold000053_3	192278	192599	Scaffold000002_1	2879543	2879864
457	Marker417315	Chr2	65.924	scaffold00934	524269	524640	Scaffold000086	193909	194280	Scaffold000002_1	1251108	1251479
458	Marker404214	Chr2	66.414	scaffold00934	496759	497118	Scaffold000086	221806	222165	Scaffold000002_1	1223817	1224178
459	Marker403208	Chr2	66.904	scaffold01163	279009	279380	Scaffold000117_1	79160	79531	Scaffold000002_1	618192	618563
460	Marker410699	Chr2	69.559	scaffold01163	261092	261403	Scaffold000117_1	96893	97204	Scaffold000002_1	594077	594388
461	Marker407495	Chr2	71.03	scaffold01163	249791	250134	Scaffold000117_1	108164	108507	Scaffold000002_1	582447	582790
462	Marker405472	Chr2	72.01	scaffold01163	91569	91927	Scaffold000091_1	123782	124140	Scaffold000002_1	423293	423650
463	Marker404922	Chr2	72.501	scaffold01163	82759	83055	Scaffold000091_1	132583	132879	Scaffold000002_1	413115	413416
464	Marker417385	Chr2	73.481	no hit	no hit	no hit	Scaffold000091_1	140028	140343	Scaffold000002_1	405512	405961
465	Marker406583	Chr2	73.971	scaffold01999	281519	281860	Scaffold000091_3	26936	27293	Scaffold000002_1	273091	273417
466	Marker411901	Chr2	73.971	scaffold01163	67547	67881	Scaffold000091_1	148548	148882	Scaffold000002_1	396948	397282
467	Marker387922	Chr2	76.424	scaffold01999	136274	136589	Scaffold000091_3	171353	171668	Scaffold000002_1	130463	130777
468	Marker409397	Chr2	77.115	scaffold02219	150743	151136	Scaffold000011_2	762736	763129	Scaffold000036	1138595	1138988
469	Marker376792	Chr2	77.606	scaffold01933	372175	372495	Scaffold000104	33326	33646	Scaffold000138	39054	39372
470	Marker388240	Chr2	77.606	scaffold02219	138881	139282	Scaffold000011_2	776307	776708	Scaffold000036	1149926	1150327
471	Marker400883	Chr2	77.606	scaffold02219	125510	125861	Scaffold000011_2	789765	790117	Scaffold000036	1163383	1163734
472	Marker377039	Chr2	78.101	scaffold01933	309796	310132	Scaffold000104	94151	94487	Scaffold000013_1	34406	34742
473	Marker388372	Chr2	78.101	scaffold01933	343991	344332	Scaffold000104	60510	60851	Scaffold000013_1	1237	1578
474	Marker403727	Chr2	78.101	scaffold04100	464609	464962	Scaffold000004_1	457094	457447	Scaffold000034	1035254	1035602
475	Marker390586	Chr2	78.591	scaffold04100	474435	474785	Scaffold000004_1	466729	467080	Scaffold000034	1025632	1025983
476	Marker384543	Chr2	80.553	scaffold04100	491538	491893	Scaffold000004_1	484144	484498	Scaffold000034	1008376	1008731
477	Marker415005	Chr2	81.043	scaffold04100	515459	515802	Scaffold000004_1	508052	508395	Scaffold000034	984425	984768
478	Marker378542	Chr2	81.533	scaffold04100	564467	564839	Scaffold000004_1	557095	557467	Scaffold000034	935438	935806
479	Marker409575	Chr2	82.023	scaffold04100	708962	709331	Scaffold000004_1	701524	701893	Scaffold000034	790583	791169
480	Marker413995	Chr2	82.023	scaffold04100	770349	770731	Scaffold000004_1	763186	763569	Scaffold000034	723020	723404
481	Marker416081	Chr2	82.023	scaffold04100	763743	764114	Scaffold000004_1	756636	757007	Scaffold000034	735930	736301
482	Marker373932	Chr2	83.985	scaffold04100	780211	780587	Scaffold000004_1	772739	773115	Scaffold000034	713401	713777
483	Marker399503	Chr2	84.475	scaffold04100	851975	852313	Scaffold000004_1	844815	845153	Scaffold000034	640392	640730
484	Marker392474	Chr2	85.456	scaffold01989	493778	494133	Scaffold000004_1	1633420	1633775	Scaffold000022	2549277	2549628
485	Marker403467	Chr2	85.456	scaffold01989	537002	537354	Scaffold000004_1	1597133	1597485	Scaffold000022	2584991	2585334
486	Marker406034	Chr2	85.456	scaffold01989	497618	497973	Scaffold000004_1	1629593	1629948	Scaffold000022	2553113	2553468
487	Marker393306	Chr2	86.927	scaffold01989	493057	493422	Scaffold000004_1	1634131	1634495	Scaffold000022	2548557	2548921
488	Marker417518	Chr2	87.907	scaffold01989	224252	224630	Scaffold000004_1	1903603	1903981	Scaffold000022	2269337	2269715
489	Marker411705	Chr2	88.888	scaffold01989	194241	194624	Scaffold000004_1	1933058	1933441	Scaffold000022	2239611	2239993
490	Marker376440	Chr2	89.378	scaffold01989	140005	140378	Scaffold000004_1	1985413	1985786	Scaffold000022	2187323	2187712
491	Marker413202	Chr2	89.868	scaffold01144	162273	162624	Scaffold000004_1	2289077	2289428	Scaffold000022	1870864	1871215
492	Marker410082	Chr2	91.05	scaffold01144	638536	638875	Scaffold000004_1	2763047	2763386	Scaffold000022	1390956	1391294
493	Marker386469	Chr2	92.03	scaffold01144	868887	869275	Scaffold000004_1	2999155	2999543	Scaffold000022	1154030	1154418
494	Marker391733	Chr2	92.03	scaffold01144	880727	881104	Scaffold000004_1	3010797	3011173	Scaffold000022	1142160	1142537
495	Marker411966	Chr2	92.521	scaffold01144	884975	885863	Scaffold000004_1	3014981	3015362	Scaffold000022	1137906	1138287
496	Marker398845	Chr2	93.011	scaffold01144	892455	892773	Scaffold000004_1	3021476	3021794	Scaffold000022	1131475	1131794
497	Marker372742	Chr2	93.991	scaffold01144	1015786	1016099	Scaffold000004_1	3144745	3145058	Scaffold000022	1007833	1008147
498	Marker400390	Chr2	93.991	scaffold01144	1246996	1247371	Scaffold000004_1	3373238	3373613	Scaffold000022	774175	774550
499	Marker413525	Chr2	94.482	scaffold01144	1417281	1417667	Scaffold000004_1	3542139	3542525	Scaffold000022	593280	593666
500	Marker375176	Chr2	95.462	scaffold01144	1428630	1428954	Scaffold000004_1	3552402	3552723	Scaffold000022	582567	582899
501	Marker416224	Chr2	97.915	scaffold01144	1431269	1431626	Scaffold000004_1	3555022	3555380	Scaffold000022	579885	580243
502	Marker389993	Chr2	98.405	scaffold01144	1431666	1432052	Scaffold000004_1	3555420	3555806	Scaffold000022	579457	579845
503	Marker379273	Chr2	99.876	scaffold01144	1473893	1474244	Scaffold000004_1	3595714	3596064	Scaffold000022	538663	539014
504	Marker397161	Chr2	99.876	scaffold01144	1465533	1465869	Scaffold000004_1	3587335	3587671	Scaffold000022	546778	547114
505	Marker385605	Chr2	100.371	scaffold01144	1548064	1548445	Scaffold000004_1	3670531	3670911	Scaffold000022	463017	463397
506	Marker404800	Chr2	100.862	scaffold01144	1679773	1680126	Scaffold000004_1	3795645	3795998	Scaffold000022	338459	338812
507	Marker375053	Chr2	101.842	scaffold01144	2422902	2423272	Scaffold000004_1	4525310	4525678	Scaffold000029	412834	413202
508	Marker388014	Chr2	101.842	scaffold01144	2461794	2462117	Scaffold000004_1	4564333	4564656	Scaffold000029	452897	453221
509	Marker389901	Chr2	101.842	scaffold01144	2422270	2422587	Scaffold000004_1	4524664	4524981	Scaffold000029	412188	412505
510	Marker414204	Chr2	102.823	scaffold01144	2628281	2628631	Scaffold000004_1	4728197	4728547	Scaffold000029	618574	618923
511	Marker383415	Chr2	103.313	scaffold01144	2726298	2726631	Scaffold000004_1	4819514	4819832	Scaffold000029	725627	725961
512	Marker389441	Chr2	103.313	scaffold01144	2629719	2630060	Scaffold000004_1	4729631	4729971	Scaffold000029	620004	620258
513	Marker391914	Chr2	103.313	scaffold01144	2736050	2736443	Scaffold000004_1	4828078	4828471	Scaffold000029	734524	734917
514	Marker397137	Chr2	103.313	scaffold01144	2629281	2629656	Scaffold000004_1	4729192	4729568	Scaffold000029	619568	619941
515	Marker385249	Chr2	104.293	scaffold00888	986087	986441	Scaffold000004_3	64931	65332	no hit	no hit	no hit
516	Marker395588	Chr2	104.293	scaffold03643	21583	21924	Scaffold000004_3	17215	17556	Scaffold000029	777430	777771
517	Marker390470	Chr2	104.784	scaffold00888	975257	975600	Scaffold000004_3	75986	76329	Scaffold000029	850157	850500
518	Marker387504	Chr2	105.764	scaffold00888	969736	970145	Scaffold000004_3	81282	81691	Scaffold000029	855600	856009
519	Marker381540	Chr2	106.254	scaffold00888	927864	928188	Scaffold000004_3	120976	121300	Scaffold000029	897964	898288
520	Marker409164	Chr2	107.725	scaffold00888	912870	913228	Scaffold000077	912037	912395	Scaffold000029	916753	917111
521	Marker412422	Chr2	107.725	scaffold00888	923592	923927	Scaffold000004_3	125251	125586	Scaffold000029	902239	902574
522	Marker396888	Chr2	108.907	scaffold00888	892259	892599	Scaffold000077	891383	891723	Scaffold000029	937419	937758
523	Marker398600	Chr2	108.907	scaffold00888	715942	716306	Scaffold000077	715534	715897	Scaffold000029	1114471	1114834
524	Marker407689	Chr2	109.397	scaffold00888	674580	674962	Scaffold000077	673738	674122	Scaffold000029	1156188	1156572
525	Marker376064	Chr2	109.887	scaffold00888	421659	421985	Scaffold000077	422819	423145	Scaffold000029	1410920	1411248
526	Marker383341	Chr2	109.887	scaffold00888	413251	413561	Scaffold000077	414413	414723	Scaffold000029	1419361	1419671
527	Marker396156	Chr2	109.887	scaffold00888	519618	519944	Scaffold000077	520703	521019	Scaffold000029	1312046	1312386
528	Marker374608	Chr2	110.377	scaffold00888	377482	377831	Scaffold000077	378331	378680	Scaffold000029	1456406	1456755
529	Marker412509	Chr2	110.377	scaffold00888	403271	403582	Scaffold000077	404237	404548	Scaffold000029	1430638	1430950
530	Marker374129	Chr2	110.868	scaffold00888	372776	373123	Scaffold000077	373861	374212	Scaffold000029	1460368	1460717
531	Marker381620	Chr2	112.339	scaffold00888	371076	371448	Scaffold000077	372161	372533	Scaffold000029	1462047	1462419
532	Marker379113	Chr2	112.829	no hit	no hit	no hit	Scaffold000077	346714	347061	Scaffold000029	1487671	1488017
533	Marker383293	Chr2	113.319	scaffold00888	337106	337434	Scaffold000077	337741	338069	Scaffold000029	1496632	1496960
534	Marker372063	Chr2	113.809	scaffold00888	336648	337059	Scaffold000077	337283	337694	Scaffold000029	1497007	1497412
535	Marker396624	Chr2	113.809	scaffold00888	296085	296418	Scaffold000077	297271	297604	Scaffold000029	1538167	1538500
536	Marker382241	Chr2	114.299	scaffold00888	255010	255357	Scaffold000077	255277	255624	Scaffold000029	1579781	1580129
537	Marker383390	Chr2	114.299	scaffold00888	91509	91874	Scaffold000077	96550	96915	Scaffold000029	1772903	1773268
538	Marker394239	Chr2	114.299	scaffold00888	254668	255006	Scaffold000077	254935	255273	Scaffold000029	1580133	1580471
539	Marker388486	Chr2	115.28	scaffold00888	42537	42865	Scaffold000077	46380	46708	Scaffold000029	1823823	1824151
540	Marker415231	Chr2	115.28	scaffold02980	183833	184173	Scaffold000032	46743	47083	Scaffold000030	1754786	1755135
541	Marker403794	Chr2	116.261	scaffold02980	71669	72027	Scaffold000032	246907	247281	Scaffold000030	1636540	1636898
542	Marker382782	Chr2	116.261	scaffold00765			Scaffold000032	133424	133782	no hit	no hit	no hit
543	Marker403107	Chr2	116.751	no hit	no hit	no hit	Scaffold000032	270377	270740	Scaffold000030	1496034	1496392
544	Marker372129	Chr2	117.246	scaffold00765	65024	65345	Scaffold000032	272838	273155	Scaffold000030	1493519	1493936
545	Marker375978	Chr2	118.226	scaffold00765	423816	424223	Scaffold000032	627348	627755	Scaffold000030	1136556	1136963
546	Marker377337	Chr2	118.226	scaffold00765	123881	124233	Scaffold000032	331150	331501	Scaffold000030	1435402	1435690
547	Marker382411	Chr2	118.226	scaffold03076	21404	21806	Scaffold000032	1845580	1845982	Scaffold000061_4	115612	116014
548	Marker386450	Chr2	118.226	scaffold03076	72478	72846	Scaffold000032	1793049	1793417	Scaffold000061_4	64789	65157
549	Marker392607	Chr2	118.226	scaffold00245	140770	141228	Scaffold000032	1282312	1282646	Scaffold000030	467950	468283
550	Marker393558	Chr2	118.226	scaffold03076	73935	74281	Scaffold000032	1791614	1791960	Scaffold000061_4	63357	63702
551	Marker401514	Chr2	118.226	scaffold00765	416785	417106	Scaffold000032	620131	620453	Scaffold000030	1143504	1143826
552	Marker406143	Chr2	118.226	scaffold03076	88902	89284	Scaffold000032	1776724	1777106	Scaffold000061_4	42454	42836
553	Marker411847	Chr2	118.226	scaffold00765	818517	818875	Scaffold000032	1006224	1006582	Scaffold000030	751319	751835
554	Marker415896	Chr2	118.226	scaffold03076	99515	99860	Scaffold000032	1766152	1766497	Scaffold000061_4	31939	32285
555	Marker417277	Chr2	118.226	scaffold00765	128754	129124	Scaffold000032	336012	336382	Scaffold000030	1430494	1430889
556	Marker196613	Chr3	0	scaffold00540	17424	17776	Scaffold000066	492229	492581	Scaffold000001	2851233	2851585
557	Marker206417	Chr3	0	scaffold03080	1101715	1102090	Scaffold000011_1	1737298	1737673	Scaffold000001	1735028	1735403
558	Marker252403	Chr3	0	scaffold03080	141901	142284	Scaffold000066	338201	338584	Scaffold000001	2697826	2698208
559	Marker262120	Chr3	0	scaffold03080	1327962	1328298	Scaffold000011_1	1511978	1512314	Scaffold000001	1507506	1507842
560	Marker188361	Chr3	0.49	scaffold00540	93966	94326	Scaffold000066	571499	571859	Scaffold000001	2931200	2931558
561	Marker192695	Chr3	0.49	scaffold02229	4061011	4061369	Scaffold000005	3804961	3805319	Scaffold000001	8585673	8586031
562	Marker224835	Chr3	0.49	scaffold00621	498267	498599	Scaffold000070_1	396168	396500	Scaffold000001	4181303	4181635
563	Marker236522	Chr3	0.49	scaffold02229	3549687	3550033	Scaffold000005	4307320	4307666	Scaffold000001	9087912	9088258
564	Marker260827	Chr3	0.49	scaffold02229	4165850	4166233	Scaffold000005	3698125	3698508	Scaffold000001	8476100	8476483
565	Marker266269	Chr3	0.49	scaffold00540	268484	268857	Scaffold000066	738998	739371	Scaffold000001	3109052	3109423
566	Marker197825	Chr3	1.961	scaffold02229	3446962	3447314	Scaffold000005	4408764	4409116	Scaffold000001	9189710	9190062
567	Marker262100	Chr3	1.961	scaffold02229	3538602	3538979	Scaffold000005	4318257	4318634	Scaffold000001	9098880	9099258
568	Marker240688	Chr3	2.451	scaffold02229	3439704	3440073	Scaffold000005	4416010	4416379	Scaffold000001	9196956	9197325
569	Marker237564	Chr3	2.941	scaffold02229	3429588	3429932	Scaffold000005	4426151	4426495	Scaffold000001	9207097	9207441
570	Marker215320	Chr3	3.431	scaffold02229	3383192	3383508	Scaffold000005	4472575	4472891	Scaffold000001	9253361	9253677
571	Marker189823	Chr3	3.922	scaffold02229	3382816	3383188	Scaffold000005	4472895	4473267	Scaffold000001	9253681	9254053
572	Marker263745	Chr3	3.922	scaffold02229	3171370	3171730	Scaffold000002_5	114387	114747	Scaffold000001	9449588	9449948
573	Marker183050	Chr3	4.412	scaffold02229	2906962	2907299	Scaffold000002_5	380970	381308	Scaffold000001	9713074	9713412
574	Marker189191	Chr3	4.412	scaffold02229	3041703	3042045	Scaffold000002_5	244355	244697	Scaffold000001	9577771	9578113
575	Marker192253	Chr3	4.412	scaffold02229	3025631	3025963	Scaffold000002_5	260885	261217	Scaffold000001	9594084	9594416
576	Marker254347	Chr3	4.412	scaffold02229	2989159	2989517	Scaffold000002_5	297368	297726	Scaffold000001	9630207	9630565
577	Marker258441	Chr3	4.412	scaffold02229	3020843	3021222	Scaffold000002_5	265632	266010	Scaffold000001	9598843	9599220
578	Marker209501	Chr3	4.902	scaffold02229	2789126	2789502	Scaffold000002_5	497530	497906	Scaffold000001	9830133	9830509
579	Marker192903	Chr3	6.373	scaffold02229	2704846	2705178	Scaffold000002_5	582517	582849	Scaffold000001	9915105	9915437
580	Marker193311	Chr3	6.373	scaffold02229	2696660	2697011	Scaffold000002_5	590662	591014	Scaffold000001	9923269	9923621
581	Marker254045	Chr3	6.373	scaffold02229	2740579	2740957	Scaffold000002_5	546728	547106	Scaffold000001	9879449	9879827
582	Marker258468	Chr3	6.863	scaffold02229	2560811	2561138	Scaffold000002_5	724080	724407	Scaffold000001	10062115	10062442
583	Marker186356	Chr3	7.354	scaffold02229	2537060	2537403	Scaffold000002_5	747478	747821	Scaffold000001	10085539	10085882
584	Marker247434	Chr3	7.844	scaffold02229	2441355	2441719	Scaffold000002_5	844624	844988	Scaffold000001	10180609	10180972
585	Marker251793	Chr3	8.334	scaffold02229	2329619	2329927	Scaffold000002_5	955049	955357	Scaffold000001	10291375	10291683
586	Marker202315	Chr3	8.824	scaffold02229	2256447	2256764	Scaffold000002_5	1026158	1026475	Scaffold000001	10362387	10362704
587	Marker202173	Chr3	10.295	scaffold02229	1965246	1976228	Scaffold000002_5	1291471	1291822	Scaffold000001	10631819	10632170
588	Marker210727	Chr3	10.295	scaffold02229	1024986	1025310	Scaffold000002_7	700814	701139	Scaffold000001	11582543	11582867
589	Marker234325	Chr3	10.295	scaffold02229	1331033	1331432	Scaffold000002_7	402657	403058	Scaffold000001	11277432	11277831
590	Marker185629	Chr3	11.276	scaffold02229	1024642	1024982	Scaffold000002_7	701143	701481	Scaffold000001	11582871	11583213
591	Marker218436	Chr3	12.256	scaffold02229	988091	988459	Scaffold000002_7	737958	738327	Scaffold000001	11619045	11619414
592	Marker186244	Chr3	12.746	scaffold02229	958819	959189	Scaffold000002_7	767326	767696	Scaffold000001	11648073	11648443
593	Marker257787	Chr3	14.217	scaffold02229	947908	948312	Scaffold000002_7	778208	778612	Scaffold000001	11658955	11659359
594	Marker239991	Chr3	14.708	scaffold02229	944824	945150	Scaffold000002_7	781756	782083	Scaffold000001	11662071	11662398
595	Marker236686	Chr3	15.198	scaffold02229	778370	778741	Scaffold000002_7	949395	949762	Scaffold000001	11829173	11829545
596	Marker203651	Chr3	15.688	scaffold02229	753899	754259	Scaffold000002_7	973457	973817	Scaffold000001	11853660	11854020
597	Marker228202	Chr3	16.183	scaffold02229	666739	667084	Scaffold000002_7	1058793	1059138	Scaffold000001	11940468	11940813
598	Marker210367	Chr3	17.164	scaffold02229	447231	447566	Scaffold000002_7	1277457	1277797	Scaffold000001	12165103	12165443
599	Marker254221	Chr3	17.164	scaffold02229	603697	604064	Scaffold000002_7	1123114	1123474	Scaffold000001	12003680	12004040
600	Marker244282	Chr3	18.144	scaffold02229	409635	409989	Scaffold000002_7	1313257	1313611	Scaffold000001	12200911	12201265
601	Marker254286	Chr3	18.144	scaffold02229	352789	353175	Scaffold000002_7	1370296	1370682	Scaffold000001	12256706	12257093
602	Marker201795	Chr3	19.125	scaffold00931	371961	372328	Scaffold000002_7	2086248	2086615	Scaffold000001	12974015	12974382
603	Marker185910	Chr3	19.615	scaffold00931	389166	389491	Scaffold000002_7	2103381	2103706	Scaffold000001	12991146	12991471
604	Marker196738	Chr3	19.615	scaffold00931	388426	388789	Scaffold000002_7	2102637	2103000	Scaffold000001	12990402	12990765
605	Marker220118	Chr3	19.615	scaffold00931	377210	377525	Scaffold000002_7	2091424	2091739	Scaffold000001	12979166	12979484
606	Marker257408	Chr3	19.615	scaffold00931	414998	415330	Scaffold000002_7	2129751	2130083	Scaffold000001	13016669	13017001
607	Marker204624	Chr3	20.105	scaffold00931	506962	507350	Scaffold000002_7	2220655	2221044	Scaffold000001	13107437	13107826
608	Marker219909	Chr3	20.105	scaffold01333	143270	143690	Scaffold000002_7	2184245	2184606	Scaffold000001	13071460	13071870
609	Marker228788	Chr3	20.105	scaffold00931	490932	491265	Scaffold000002_7	2204624	2204957	Scaffold000001	13091406	13091739
610	Marker234836	Chr3	20.105	scaffold00931	526244	526579	Scaffold000002_7	2239616	2239952	Scaffold000001	13126611	13126946
611	Marker226512	Chr3	20.595	scaffold00931	532432	532770	Scaffold000002_7	2245808	2246137	Scaffold000001	13132979	13133308
612	Marker182822	Chr3	21.086	scaffold00931	572796	573133	Scaffold000002_7	2291357	2291694	Scaffold000001	13174167	13174504
613	Marker208447	Chr3	21.086	scaffold00931	625735	626047	Scaffold000002_7	2343464	2343776	Scaffold000001	13230694	13231008
614	Marker248626	Chr3	21.086	scaffold00931	570616	570975	Scaffold000002_7	2289176	2289535	Scaffold000001	13171986	13172345
615	Marker256299	Chr3	21.086	scaffold00931	620282	620653	Scaffold000002_7	2338007	2338378	Scaffold000001	13225249	13225620
616	Marker258134	Chr3	21.086	scaffold00931	601660	602022	Scaffold000002_7	2319441	2319805	Scaffold000001	13202008	13202373
617	Marker237441	Chr3	22.066	scaffold02601	432719	571863	Scaffold000002_7	2344450	2344844	Scaffold000001	13231597	13231991
618	Marker263731	Chr3	22.066	scaffold00931	731289	731663	Scaffold000002_7	2447894	2448268	Scaffold000001	13335788	13336162
619	Marker220896	Chr3	23.047	scaffold00931	878169	878551	Scaffold000002_7	2589597	2589982	Scaffold000001	13478444	13478829
620	Marker240533	Chr3	23.047	scaffold00931	760807	761177	Scaffold000002_7	2462887	2463257	Scaffold000001	13350930	13351300
621	Marker239812	Chr3	24.518	scaffold00931	890988	891363	Scaffold000002_7	2602003	2602378	Scaffold000001	13490965	13491341
622	Marker250765	Chr3	24.518	scaffold00931	895750	896143	Scaffold000002_7	2606638	2607031	Scaffold000001	13495738	13496130
623	Marker185843	Chr3	25.498	scaffold00931	903048	903411	Scaffold000002_7	2615821	2616184	Scaffold000001	13506262	13506613
624	Marker245092	Chr3	25.498	scaffold00931	908592	908957	Scaffold000002_7	2619211	2619576	Scaffold000001	13509452	13509817
625	Marker229566	Chr3	26.479	scaffold00931	970772	971136	Scaffold000002_7	2683471	2683837	Scaffold000001	13571973	13572339
626	Marker234634	Chr3	26.479	scaffold02135	69200	69517	Scaffold000002_7	3367329	3367646	Scaffold000001	14250764	14251081
627	Marker257700	Chr3	26.479	scaffold02135	260592	260981	Scaffold000002_7	3175612	3176001	Scaffold000001	14067163	14067552
628	Marker194182	Chr3	27.459	scaffold00550	78036	78400	Scaffold000002_7	3477971	3478335	Scaffold000001	14358338	14358702
629	Marker224307	Chr3	28.93	scaffold00550	74226	74597	Scaffold000002_7	3481770	3482141	Scaffold000001	14362140	14362511
630	Marker252775	Chr3	28.93	scaffold00429	2588989	2589337	Scaffold000002_7	3565545	3565893	Scaffold000001	14447438	14447786
631	Marker227195	Chr3	29.42	scaffold00429	2581046	2581411	Scaffold000002_7	3576904	3577267	Scaffold000001	14455314	14455679
632	Marker226654	Chr3	29.911	scaffold00429	2468750	2469119	Scaffold000002_7	3688190	3688559	Scaffold000001	14570614	14570983
633	Marker184475	Chr3	30.401	no hit	no hit	no hit	Scaffold000002_7	4355235	4355603	Scaffold000001	15239660	15240034
634	Marker211572	Chr3	30.401	scaffold00429	2363650	2364027	Scaffold000002_7	3794472	3794849	Scaffold000001	14677269	14677646
635	Marker262221	Chr3	30.401	scaffold00429	1771161	1771565	Scaffold000002_7	4392519	4392915	Scaffold000001	15279152	15279548
636	Marker231637	Chr3	30.896	scaffold00429	1704401	1704786	Scaffold000002_7	4459080	4459465	Scaffold000001	15347957	15348342
637	Marker260312	Chr3	30.896	scaffold00429	1723370	1723688	Scaffold000002_7	4440995	4441313	Scaffold000001	15329523	15329841
638	Marker190501	Chr3	31.876	scaffold00429	1557206	1557552	Scaffold000002_7	4607177	4607523	Scaffold000001	15494403	15494749
639	Marker191098	Chr3	31.876	scaffold00429	1683604	1683963	Scaffold000002_7	4479879	4480238	Scaffold000001	15368766	15369125
640	Marker192229	Chr3	31.876	scaffold00429	1577433	1577841	Scaffold000002_7	4586737	4587146	Scaffold000001	15473905	15474314
641	Marker201316	Chr3	31.876	scaffold00429	1579524	1579861	Scaffold000002_7	4584717	4585054	Scaffold000001	15471885	15472222
642	Marker202279	Chr3	31.876	scaffold00429	1449756	1450083	Scaffold000049_1	33099	33428	Scaffold000001	15604066	15604393
643	Marker212513	Chr3	31.876	scaffold00429	1493314	1493688	Scaffold000002_7	4669420	4669772	Scaffold000001	15559916	15560290
644	Marker218833	Chr3	31.876	no hit	no hit	no hit	Scaffold000049_1	63290	63596	Scaffold000001	15640692	15641000
645	Marker257013	Chr3	31.876	scaffold00429	1363382	1402572	Scaffold000049_1	74344	74747	Scaffold000001	15651751	15652149
646	Marker265481	Chr3	31.876	scaffold00429	1572914	1573287	Scaffold000002_7	4591302	4591675	Scaffold000001	15478476	15478787
647	Marker216476	Chr3	32.367	scaffold00429	1302048	1302391	Scaffold000049_1	170620	170963	Scaffold000001	15756897	15757240
648	Marker258742	Chr3	32.857	scaffold00429	1300983	1301361	Scaffold000049_1	171650	172028	Scaffold000001	15757927	15758305
649	Marker266246	Chr3	32.857	scaffold00429	1229425	1229819	Scaffold000049_1	242061	242455	Scaffold000001	15830462	15830856
650	Marker193434	Chr3	33.347	scaffold00429	1229057	1229421	Scaffold000049_1	242459	242823	Scaffold000001	15830860	15831224
651	Marker247358	Chr3	33.347	scaffold00429	1209421	1209756	Scaffold000049_1	262396	262732	Scaffold000001	15850769	15851105
652	Marker261902	Chr3	33.347	scaffold00429	1177498	1177860	Scaffold000049_1	294348	294710	Scaffold000001	15882732	15883094
653	Marker187860	Chr3	33.837	scaffold00429	1174401	1174756	Scaffold000049_1	298651	299006	Scaffold000001	15885836	15886191
654	Marker197968	Chr3	34.327	scaffold00429	1150101	1150418	Scaffold000049_1	322986	323303	Scaffold000001	15910176	15910493
655	Marker215821	Chr3	34.327	scaffold00429	1128926	1129263	Scaffold000049_1	342783	343120	Scaffold000001	15929835	15930172
656	Marker220463	Chr3	34.327	scaffold00429	1059885	1060244	Scaffold000049_1	410444	410803	Scaffold000001	16003288	16003647
657	Marker240419	Chr3	34.327	scaffold00429	1121580	1121928	Scaffold000049_1	350269	350617	Scaffold000001	15937171	15937519
658	Marker248277	Chr3	34.327	scaffold00429	1118408	1118768	Scaffold000049_1	353422	353782	Scaffold000001	15940460	15940820
659	Marker263617	Chr3	34.327	scaffold00429	1048691	1049017	Scaffold000049_1	419795	420121	Scaffold000001	16013264	16013589
660	Marker265882	Chr3	34.327	scaffold00429	1163565	1163899	Scaffold000049_1	309511	309845	Scaffold000001	15896696	15897030
661	Marker266115	Chr3	34.327	scaffold00429	1150695	1151039	Scaffold000049_1	322365	322709	Scaffold000001	15909555	15909899
662	Marker248072	Chr3	34.822	scaffold00429	1024519	1024853	Scaffold000049_1	444123	444458	Scaffold000001	16037680	16038013
663	Marker248797	Chr3	34.822	scaffold00429	1036129	1036465	Scaffold000049_1	432500	432837	Scaffold000001	16026042	16026379
664	Marker216503	Chr3	35.313	no hit	no hit	no hit	Scaffold000049_1	451217	451569	Scaffold000001	16044731	16045088
665	Marker260270	Chr3	36.293	scaffold00429	1004383	1004734	Scaffold000049_1	464446	464797	Scaffold000001	16059215	16059566
666	Marker186595	Chr3	36.783	scaffold00429	948925	949252	Scaffold000049_1	523712	524036	Scaffold000001	16114665	16114990
667	Marker257819	Chr3	36.783	scaffold00429	945767	946105	Scaffold000049_1	526853	527193	Scaffold000001	16117778	16118116
668	Marker199536	Chr3	37.274	scaffold00429	919656	920020	Scaffold000049_1	553287	553648	Scaffold000001	16143868	16144232
669	Marker198243	Chr3	37.764	scaffold00429	748810	749135	Scaffold000049_1	723671	723996	Scaffold000001	16325095	16325420
670	Marker200293	Chr3	37.764	scaffold00429	686949	687278	Scaffold000049_1	782873	783191	Scaffold000001	16386047	16386376
671	Marker212317	Chr3	37.764	scaffold00429	793237	793576	Scaffold000049_1	677840	678179	Scaffold000001	16279227	16279566
672	Marker230600	Chr3	37.764	scaffold00429	749139	749467	Scaffold000049_1	723339	723667	Scaffold000001	16324763	16325091
673	Marker234743	Chr3	37.764	scaffold00429	716787	717187	Scaffold000049_1	754978	755378	Scaffold000001	16356788	16357190
674	Marker256098	Chr3	38.254	scaffold00429	552528	552840	Scaffold000088_3	129160	129488	Scaffold000001	16523230	16523558
675	Marker184156	Chr3	38.744	scaffold00429	551270	551642	Scaffold000088_3	127749	128120	Scaffold000001	16524440	16524811
676	Marker222434	Chr3	38.744	scaffold03746	179310	179710	Scaffold000027_3	367023	367423	Scaffold000001	17478163	17478563
677	Marker253905	Chr3	38.744	scaffold00429	533295	533706	Scaffold000088_3	110039	110450	Scaffold000001	16542146	16542560
678	Marker264119	Chr3	38.744	scaffold03746	148300	148687	Scaffold000027_3	336437	336824	Scaffold000001	17447136	17447523
679	Marker241803	Chr3	39.234	no hit	no hit	no hit	Scaffold000027_3	395492	395847	Scaffold000001	17507824	17508177
680	Marker216020	Chr3	39.725	scaffold03746	214980	215314	Scaffold000027_3	402094	402428	Scaffold000001	17512454	17512804
681	Marker223866	Chr3	40.215	scaffold03746	222662	223021	Scaffold000027_3	409788	410155	Scaffold000001	17520229	17520596
682	Marker248916	Chr3	40.215	scaffold03746	234862	235218	Scaffold000027_3	422010	422366	Scaffold000001	17533675	17534031
683	Marker211968	Chr3	41.195	scaffold03746	270557	270901	Scaffold000027_3	456715	457059	Scaffold000001	17569026	17569411
684	Marker197343	Chr3	41.686	scaffold03746	314435	314784	Scaffold000027_3	496166	496515	Scaffold000001	17613512	17613861
685	Marker195472	Chr3	42.666	scaffold02012	89486	89807	Scaffold000027_3	497728	498049	Scaffold000001	17615074	17615396
686	Marker210779	Chr3	42.666	scaffold03746	350606	350922	Scaffold000027_5	15345	15661	Scaffold000001	17645579	17645895
687	Marker239960	Chr3	42.666	scaffold03746	364251	364621	Scaffold000027_5	27178	27552	Scaffold000001	17657827	17658197
688	Marker191908	Chr3	43.156	scaffold00164	102408	102773	Scaffold000099_1	308683	309048	Scaffold000066	118937	119302
689	Marker194646	Chr3	43.156	scaffold00164	37989	38374	Scaffold000099_1	376459	376844	Scaffold000066	43514	43899
690	Marker200073	Chr3	43.156	scaffold00164	81202	81555	Scaffold000099_1	332763	333116	Scaffold000066	95111	95464
691	Marker247678	Chr3	43.156	scaffold00164	25147	25491	Scaffold000099_1	389469	389813	Scaffold000066	30339	30683
692	Marker232682	Chr3	43.647	scaffold00164	125309	125684	Scaffold000099_1	276440	276815	Scaffold000066	147011	147386
693	Marker249386	Chr3	43.647	scaffold00164	185925	186328	Scaffold000099_1	228527	228930	Scaffold000066	196436	196839
694	Marker193901	Chr3	44.137	scaffold00164	332743	333117	Scaffold000099_1	84552	84926	Scaffold000066	342823	343197
695	Marker221567	Chr3	44.137	scaffold00164	186332	186712	Scaffold000099_1	228147	228523	Scaffold000066	196843	197223
696	Marker240947	Chr3	44.137	scaffold00164	331415	331667	Scaffold000099_1	85916	86264	Scaffold000066	341486	341738
697	Marker245018	Chr3	44.137	scaffold00164	317691	318020	Scaffold000099_1	99463	99792	Scaffold000066	327883	328212
698	Marker246945	Chr3	44.137	scaffold00164	186924	187307	Scaffold000099_1	227552	227935	Scaffold000066	197435	197818
699	Marker183177	Chr3	44.627	scaffold00581	730325	730723	Scaffold000001_3	790979	791377	Scaffold000024_2	324866	325264
700	Marker211927	Chr3	44.627	scaffold00581	859862	860246	Scaffold000001_3	919133	919517	Scaffold000024_2	198160	198545
701	Marker255340	Chr3	44.627	scaffold00581	774834	775218	Scaffold000001_3	835672	836056	Scaffold000024_2	279325	279709
702	Marker265088	Chr3	44.627	scaffold00581	718112	718510	Scaffold000001_3	782433	782831	Scaffold000024_2	333554	333952
703	Marker210984	Chr3	45.608	scaffold00581	672604	672965	Scaffold000001_3	738207	738568	Scaffold000024_2	378967	379328
704	Marker224124	Chr3	45.608	scaffold00581	661188	661558	Scaffold000001_3	725557	725927	Scaffold000024_2	399710	400083
705	Marker258895	Chr3	45.608	scaffold00581	695947	696332	Scaffold000001_3	761232	761618	Scaffold000024_2	354884	355271
706	Marker197588	Chr3	46.588	scaffold00581	654909	655318	Scaffold000001_3	719274	719683	Scaffold000024_2	405966	406376
707	Marker224245	Chr3	47.078	scaffold00581	651382	651746	Scaffold000001_3	715767	716131	Scaffold000024_2	409545	409909
708	Marker264438	Chr3	47.078	scaffold00581	654507	654905	Scaffold000001_3	718872	719270	Scaffold000024_2	406380	406785
709	Marker189527	Chr3	48.059	scaffold00581	544856	545202	Scaffold000001_3	604646	604992	Scaffold000024_2	522357	522703
710	Marker193229	Chr3	48.059	scaffold00581	635544	635894	Scaffold000001_3	699974	700324	Scaffold000024_2	425430	425782
711	Marker220711	Chr3	48.059	scaffold00581	529040	529386	Scaffold000001_3	585369	585715	Scaffold000024_2	538175	538521
712	Marker200725	Chr3	48.549	scaffold00581	493269	493628	Scaffold000001_3	549028	549387	Scaffold000024_2	573951	574310
713	Marker206711	Chr3	48.549	scaffold00581	245538	245903	Scaffold000001_3	323127	323492	Scaffold000024_2	818695	819060
714	Marker241350	Chr3	48.549	scaffold00581	452031	452384	Scaffold000001_3	508065	508418	Scaffold000024_2	615209	615562
715	Marker245103	Chr3	48.549	scaffold00581	287827	288207	Scaffold000001_3	365229	365609	Scaffold000024_2	776423	776803
716	Marker252562	Chr3	48.549	scaffold00581	501520	501887	Scaffold000001_3	557258	557625	Scaffold000024_2	565663	566030
717	Marker254092	Chr3	48.549	scaffold00581	395459	395815	Scaffold000001_3	456174	456528	Scaffold000024_2	669875	670231
718	Marker199043	Chr3	49.529	scaffold00581	163830	164188	Scaffold000001_3	244956	245314	Scaffold000024_2	899966	900324
719	Marker243445	Chr3	50.02	scaffold00762	59538	59924	Scaffold000001_1	492730	493116	Scaffold000024_2	1501838	1502224
720	Marker227253	Chr3	50.51	scaffold00233	162696	163052	Scaffold000001_1	332620	332976	Scaffold000024_2	1665094	1665450
721	Marker238736	Chr3	50.51	scaffold02615	12685	13030	Scaffold000001_1	18201	18546	Scaffold000024_2	2009081	2009426
722	Marker243550	Chr3	50.51	scaffold02615	151965	152326	Scaffold000128_3	61561	61922	Scaffold000024_2	2151554	2151919
723	Marker244102	Chr3	50.51	scaffold02615	136209	136578	Scaffold000128_3	78374	78743	Scaffold000024_2	2134408	2134792
724	Marker263941	Chr3	50.51	scaffold00233	130809	131189	Scaffold000001_1	300765	301146	Scaffold000024_2	1697489	1697870
725	Marker184985	Chr3	51	scaffold00733	13623	13960	Scaffold000106_1	4497	4834	Scaffold000024_2	2218099	2218436
726	Marker202818	Chr3	51	scaffold00508	16157	16543	Scaffold000106_1	17700	18086	Scaffold000024_2	2230070	2230382
727	Marker209222	Chr3	51	scaffold03456	25812	26173	Scaffold000128_3	29667	30030	Scaffold000024_2	2182764	2183127
728	Marker215329	Chr3	51	scaffold00733	1310	1717	Scaffold000128_3	7356	7763	Scaffold000024_2	2205683	2206089
729	Marker198978	Chr3	51.49	scaffold00508	117521	117840	Scaffold000135	31680	31999	Scaffold000024_2	2335433	2335752
730	Marker232321	Chr3	51.49	scaffold00508	60283	60665	Scaffold000106_1	61549	61931	Scaffold000024_2	2272744	2273126
731	Marker265314	Chr3	51.49	scaffold00508	32393	32756	Scaffold000106_1	33655	34018	Scaffold000024_2	2245215	2245586
732	Marker242825	Chr3	51.981	scaffold00508	136608	136953	Scaffold000135	51619	51964	Scaffold000024_2	2354449	2354794
733	Marker237384	Chr3	52.471	scaffold03449	23958	24276	Scaffold000135	116670	116991	Scaffold000052	456801	457119
734	Marker260579	Chr3	52.471	scaffold00653	73370	73756	Scaffold000126	138046	138432	Scaffold000097	140577	140963
735	Marker263706	Chr3	52.471	scaffold00653	52845	53188	Scaffold000126	154591	154934	Scaffold000097	157899	158242
736	Marker213664	Chr3	52.961	scaffold02931	491973	492302	Scaffold000103_1	211210	211539	Scaffold000052	198958	199287
737	Marker255411	Chr3	52.961	scaffold02856	48351	48695	Scaffold000139_5	37640	37984	Scaffold000052	58031	58377
738	Marker189955	Chr3	54.432	scaffold02931	222777	223139	Scaffold000041_5	212020	212383	Scaffold000028	56779	57141
739	Marker212400	Chr3	55.413	scaffold02931	213780	214103	Scaffold000041_5	205603	205927	Scaffold000028	66419	66743
740	Marker205146	Chr3	55.903	scaffold02931	179128	179523	Scaffold000041_5	169212	169607	Scaffold000028	104594	104989
741	Marker210726	Chr3	55.903	scaffold02931	198261	198632	Scaffold000041_5	189098	189469	Scaffold000028	83451	83822
742	Marker191287	Chr3	56.393	scaffold00577	154965	155366	no hit	no hit	no hit	Scaffold000028	105188	105571
743	Marker223742	Chr3	56.393	scaffold00582	68521	68853	Scaffold000041_1	263787	264119	Scaffold000028	448497	448829
744	Marker251804	Chr3	56.393	scaffold02931	12498	12897	Scaffold000041_5	16141	16540	Scaffold000028	266624	267023
745	Marker256466	Chr3	56.393	scaffold00582	237680	238037	Scaffold000041_1	119367	119724	Scaffold000028	608227	608584
746	Marker263377	Chr3	56.393	scaffold00582	260028	260424	Scaffold000041_1	94538	94934	Scaffold000028	630582	630978
747	Marker258608	Chr3	56.883	scaffold03578	953819	954259	Scaffold000041_1	88108	88447	Scaffold000028	637046	637385
748	Marker186724	Chr3	57.864	scaffold00582	272923	273313	Scaffold000041_1	79678	80069	Scaffold000028	643132	643522
749	Marker266306	Chr3	57.864	scaffold02947	523	905	Scaffold000041_1	71645	72027	Scaffold000028	651378	651760
750	Marker208154	Chr3	58.354	scaffold01139	691388	691771	Scaffold000048_1	273197	273585	Scaffold000028	1037759	1038142
751	Marker259946	Chr3	58.354	scaffold01139	694276	694594	Scaffold000048_1	270374	270693	Scaffold000028	1034935	1035253
752	Marker190298	Chr3	58.844	scaffold01139	665248	665585	Scaffold000048_1	300799	301136	Scaffold000028	1065482	1065819
753	Marker200326	Chr3	58.844	scaffold01139	662663	663010	Scaffold000048_1	303353	303702	Scaffold000028	1068074	1068421
754	Marker199914	Chr3	59.334	scaffold03118	126	472	Scaffold000048_1	308791	309137	Scaffold000028	1073371	1073717
755	Marker202525	Chr3	59.334	scaffold01139	515216	515573	Scaffold000048_1	450565	450922	Scaffold000028	1217565	1217922
756	Marker218356	Chr3	60.025	scaffold01139	136626	137017	Scaffold000048_1	806282	806673	Scaffold000028	1584648	1585039
757	Marker210568	Chr3	60.516	scaffold00529	72542	72940	Scaffold000048_1	1008488	1008886	Scaffold000028	1790086	1790484
758	Marker220065	Chr3	61.496	scaffold00529	39407	39742	Scaffold000048_1	1045790	1046125	Scaffold000028	1831322	1831657
759	Marker188640	Chr3	61.986	scaffold00476	114003	114341	Scaffold000048_1	1135982	1136318	Scaffold000037	64040	64378
760	Marker185934	Chr3	62.477	scaffold00476	106820	107138	Scaffold000048_1	1142459	1142777	Scaffold000037	71243	71561
761	Marker220617	Chr3	62.477	scaffold00476	80184	80557	Scaffold000048_1	1168471	1168845	Scaffold000037	97989	98362
762	Marker230375	Chr3	63.457	scaffold00476	37912	38247	Scaffold000048_1	1209804	1210139	Scaffold000037	139967	140302
763	Marker195516	Chr3	64.148	scaffold00476	2113	2443	Scaffold000048_1	1243167	1243497	Scaffold000037	173784	174114
764	Marker253703	Chr3	64.148	scaffold00476	7560	7907	Scaffold000048_1	1237703	1238050	Scaffold000037	168233	168580
765	Marker189486	Chr3	66.11	scaffold01071	658391	658734	Scaffold000048_1	1292816	1293163	Scaffold000037	219381	219724
766	Marker206755	Chr3	66.11	scaffold01071	581146	581506	Scaffold000048_1	1367818	1368178	Scaffold000037	293962	294321
767	Marker222276	Chr3	66.11	scaffold01071	574971	575300	Scaffold000048_1	1374018	1374347	Scaffold000037	300459	300787
768	Marker237993	Chr3	67.091	scaffold01071	557653	558038	Scaffold000048_1	1390169	1390554	Scaffold000037	321376	321761
769	Marker257847	Chr3	67.091	scaffold01071	356398	356754	Scaffold000035	104366	104722	Scaffold000037	545267	545623
770	Marker224689	Chr3	68.071	scaffold01071	330737	331081	Scaffold000035	129287	129630	Scaffold000037	570225	570568
771	Marker215052	Chr3	69.052	scaffold01110	847886	848258	Scaffold000035	892172	892544	Scaffold000045	906054	906426
772	Marker237802	Chr3	69.052	scaffold01110	845473	845786	Scaffold000035	894644	894957	Scaffold000045	903640	903953
773	Marker234035	Chr3	69.542	scaffold01110	842842	843189	Scaffold000035	897237	897585	Scaffold000045	901013	901361
774	Marker183358	Chr3	70.522	scaffold01349	54348	54698	Scaffold000013_5	534401	534751	Scaffold000013_4	991330	991680
775	Marker255413	Chr3	71.214	scaffold01349	46215	46562	Scaffold000013_5	526683	527030	Scaffold000013_4	998710	999057
776	Marker194924	Chr3	71.704	scaffold00763	4151	4498	Scaffold000013_5	23740	24087	Scaffold000013_4	1500075	1500422
777	Marker199944	Chr3	71.704	scaffold01225	1472591	1472923	Scaffold000013_5	305097	305429	Scaffold000013_4	1213200	1213532
778	Marker190787	Chr3	72.684	scaffold01225	1038698	1039014	Scaffold000013_1	2105115	2105431	Scaffold000013_4	1636713	1637029
779	Marker205107	Chr3	72.684	scaffold01225	1076246	1076589	Scaffold000013_1	2140999	2141352	Scaffold000013_4	1600956	1601309
780	Marker262190	Chr3	73.175	scaffold01225	827142	827526	Scaffold000013_1	1893042	1893426	Scaffold000013_4	1846750	1847134
781	Marker262342	Chr3	73.175	scaffold01225	1023775	1024095	Scaffold000013_1	2090245	2090565	Scaffold000013_4	1651421	1651741
782	Marker212089	Chr3	74.155	scaffold01225	789575	789928	Scaffold000013_1	1857468	1857821	Scaffold000013_4	1882697	1883050
783	Marker240753	Chr3	74.155	scaffold01225	817986	818375	Scaffold000013_1	1883891	1884280	Scaffold000013_4	1855886	1856275
784	Marker236279	Chr3	75.136	scaffold01225	745448	745827	Scaffold000013_1	1817792	1818171	Scaffold000013_4	1922148	1922526
785	Marker243421	Chr3	75.136	scaffold01225	760045	760408	Scaffold000013_1	1827867	1828229	Scaffold000013_4	1912154	1912516
786	Marker231502	Chr3	76.116	scaffold01225	706549	706950	Scaffold000013_1	1779624	1780026	Scaffold000013_4	1960647	1961048
787	Marker242054	Chr3	76.116	scaffold01225	722854	723187	Scaffold000013_1	1795730	1796063	Scaffold000013_4	1944381	1944714
788	Marker246958	Chr3	76.116	scaffold01225	684106	684439	Scaffold000013_1	1757039	1757372	Scaffold000013_4	1987786	1988119
789	Marker257049	Chr3	76.116	scaffold01225	603319	603719	Scaffold000013_1	1674401	1674801	Scaffold000013_4	2067578	2067978
790	Marker246752	Chr3	76.606	scaffold01225	598908	599265	Scaffold000013_1	1669989	1670346	Scaffold000013_4	2072065	2072422
791	Marker186848	Chr3	77.587	scaffold01225	577198	577574	Scaffold000013_1	1647717	1648093	Scaffold000013_4	2094475	2094851
792	Marker207201	Chr3	77.587	scaffold01225	539096	539453	Scaffold000013_1	1609120	1609477	Scaffold000013_4	2132796	2133151
793	Marker187701	Chr3	78.077	scaffold01225	463961	464299	Scaffold000013_1	1537387	1537725	Scaffold000013_4	2210399	2210737
794	Marker191342	Chr3	78.077	scaffold01225	274302	274701	Scaffold000013_1	1348024	1348423	Scaffold000013_4	2399593	2399992
795	Marker262071	Chr3	78.077	scaffold01225	467410	467764	Scaffold000013_1	1540325	1540686	Scaffold000013_4	2207444	2207807
796	Marker254979	Chr3	79.058	scaffold01225	269155	269494	Scaffold000013_1	1342897	1343237	Scaffold000013_4	2404800	2405140
797	Marker255049	Chr3	79.548	scaffold01225	254239	254532	Scaffold000013_1	1328119	1328412	Scaffold000013_4	2419488	2419781
798	Marker194606	Chr3	80.038	scaffold01225	193189	193515	Scaffold000013_1	1267316	1267644	Scaffold000013_4	2480364	2480690
799	Marker235630	Chr3	80.038	scaffold02977	598521	598854	Scaffold000013_1	1030562	1030895	Scaffold000013_4	2718551	2718884
800	Marker222156	Chr3	81.509	scaffold02977	589261	589610	Scaffold000013_1	1021594	1021943	Scaffold000013_4	2727527	2727876
801	Marker187859	Chr3	82.489	scaffold02977	506068	506405	Scaffold000013_1	937584	937921	Scaffold000013_4	2807665	2808004
802	Marker195201	Chr3	82.489	scaffold02977	384327	384661	Scaffold000013_1	816423	816757	Scaffold000013_4	2928604	2928938
803	Marker236057	Chr3	82.489	scaffold02977	374033	374427	Scaffold000013_1	806090	806484	Scaffold000013_4	2938880	2939274
804	Marker256821	Chr3	82.98	scaffold02977	286852	287216	Scaffold000013_1	720220	720584	Scaffold000013_4	3026497	3026861
805	Marker226989	Chr3	83.47	scaffold02977	211407	211760	Scaffold000013_1	646579	646932	Scaffold000013_4	3100868	3101221
806	Marker205746	Chr3	83.96	scaffold03810	271414	271753	Scaffold000013_1	267251	267590	Scaffold000013_4	3468795	3469134
807	Marker229435	Chr3	84.941	scaffold03810	206392	206758	Scaffold000013_1	202783	203149	Scaffold000013_4	3532625	3532991
808	Marker185906	Chr3	85.431	scaffold02639	264283	264610	Scaffold000107	76602	76929	Scaffold000076	75412	75739
809	Marker209006	Chr3	85.431	scaffold02639	172281	172658	Scaffold000107	167986	168363	Scaffold000076	170653	171030
810	Marker228680	Chr3	85.431	scaffold02639	173305	173666	Scaffold000107	166978	167339	Scaffold000076	169645	170006
811	Marker225531	Chr3	85.921	scaffold02639	7720	8031	Scaffold000107	334770	335081	Scaffold000076	355664	355975
812	Marker196480	Chr3	86.902	scaffold02047	1143502	1143832	Scaffold000081	866749	867079	Scaffold000010_1	42421	42751
813	Marker234579	Chr3	86.902	scaffold02047	1223418	1223752	Scaffold000081	788463	788797	Scaffold000010_1	121632	121966
814	Marker225048	Chr3	87.882	scaffold02047	1314483	1314851	Scaffold000081	697021	697391	Scaffold000010_1	211477	211843
815	Marker251070	Chr3	87.882	scaffold02047	1253704	1254057	Scaffold000081	757594	757947	Scaffold000010_1	152022	152375
816	Marker254046	Chr3	88.372	scaffold02047	1408739	1409071	Scaffold000081	602277	602609	Scaffold000010_1	303479	303809
817	Marker185936	Chr3	88.863	scaffold02047	1947212	1947580	Scaffold000081	62423	62791	Scaffold000010_1	842936	843304
818	Marker255120	Chr3	88.863	scaffold02047	1670140	1670472	Scaffold000081	339385	339717	Scaffold000010_1	564951	565283
819	Marker253900	Chr3	89.353	scaffold02047	2049518	2049904	Scaffold000052_1	125053	125439	Scaffold000010_1	945036	945422
820	Marker201894	Chr3	90.333	scaffold02047	2185557	2185874	Scaffold000142	7408	7725	Scaffold000010_1	1080359	1080676
821	Marker227509	Chr3	90.333	scaffold02047	2139744	2140137	Scaffold000052_1	38705	39098	Scaffold000010_1	1034810	1035203
822	Marker209106	Chr3	91.314	scaffold02047	2191107	2191461	Scaffold000142	12976	13330	Scaffold000010_1	1085912	1086266
823	Marker265587	Chr3	91.804	scaffold02047	2253750	2254136	Scaffold000142	77623	78009	Scaffold000010_1	1149245	1149631
824	Marker197281	Chr3	92.294	scaffold02047	2255766	2256098	Scaffold000142	79662	79994	Scaffold000010_1	1151282	1151614
825	Marker238654	Chr3	92.294	scaffold02047	2271595	2271989	Scaffold000142	95439	95833	Scaffold000010_1	1166818	1167212
826	Marker255950	Chr3	92.294	scaffold02047	2257015	2257346	Scaffold000142	80863	81193	Scaffold000010_1	1152531	1152861
827	Marker202887	Chr3	93.765	scaffold02047	2481819	2482156	Scaffold000020	183439	183776	Scaffold000010_1	1376715	1377052
828	Marker229548	Chr3	93.765	scaffold02047	2277841	2278220	Scaffold000142	101733	102114	Scaffold000010_1	1173102	1173483
829	Marker253427	Chr3	93.765	scaffold02047	2458051	2458395	Scaffold000020	158433	158779	Scaffold000010_1	1353011	1353355
830	Marker264406	Chr3	93.765	scaffold02047	2274771	2275130	Scaffold000142	98670	99029	Scaffold000010_1	1170029	1170388
831	Marker190830	Chr3	95.236	scaffold03356	165243	165641	Scaffold000020	480574	480972	Scaffold000010_1	1674719	1675117
832	Marker262286	Chr3	95.236	scaffold03356	172762	173095	Scaffold000020	489084	489418	Scaffold000010_1	1682305	1682639
833	Marker185295	Chr3	96.217	scaffold03356	221864	222175	Scaffold000020	537834	538145	Scaffold000010_1	1730934	1731240
834	Marker206959	Chr3	96.217	scaffold03356	195333	195679	Scaffold000020	511560	511906	Scaffold000010_1	1704528	1704876
835	Marker256982	Chr3	96.217	scaffold03356	1652892	1653258	Scaffold000020	1986497	1986863	Scaffold000010_1	3177150	3177514
836	Marker219395	Chr3	97.197	scaffold03356	1719720	1720112	Scaffold000020	2053655	2054047	Scaffold000010_1	3244194	3244586
837	Marker220714	Chr3	97.197	scaffold03356	1729122	1729444	Scaffold000020	2063071	2063393	Scaffold000010_1	3253602	3253924
838	Marker240187	Chr3	98.178	scaffold03356	2029674	2030002	Scaffold000020	2356974	2357303	Scaffold000010_1	3545682	3546011
839	Marker243469	Chr3	99.158	scaffold03356	2041138	2041475	Scaffold000020	2368100	2368435	Scaffold000010_1	3556677	3557012
840	Marker208667	Chr3	100.242	scaffold03356	2184142	2184523	Scaffold000014	99239	99620	Scaffold000010_1	3695985	3696366
841	Marker265796	Chr3	100.242	scaffold03356	2163822	2164191	Scaffold000014	78834	79198	Scaffold000010_1	3675313	3675677
842	Marker200958	Chr3	100.732	scaffold03356	2221466	2221851	Scaffold000014	136281	136666	Scaffold000010_1	3733601	3733986
843	Marker247287	Chr3	100.732	scaffold03356	2201715	2202081	Scaffold000014	116531	116897	Scaffold000010_1	3713164	3713865
844	Marker221077	Chr3	101.222	scaffold03356	2559753	2560109	Scaffold000014	471682	472038	Scaffold000010_1	4073462	4073818
845	Marker245991	Chr3	101.222	no hit	no hit	no hit	Scaffold000014	589143	589512	Scaffold000010_1	4197791	4198219
846	Marker250870	Chr3	101.222	scaffold03356	2818231	2818608	Scaffold000014	722252	722629	Scaffold000010_1	4333078	4333455
847	Marker252270	Chr3	101.222	scaffold03356	2645414	2645756	Scaffold000014	553796	554139	Scaffold000010_1	4161586	4161929
848	Marker260140	Chr3	101.222	scaffold03356	2761998	2762354	Scaffold000014	667065	667421	Scaffold000010_1	4275426	4275784
849	Marker194289	Chr3	101.712	scaffold03356	2834772	2835099	Scaffold000014	738610	738940	Scaffold000010_1	4349578	4349907
850	Marker213158	Chr3	101.712	scaffold03356	2818679	2819051	Scaffold000014	722700	723072	Scaffold000010_1	4333523	4333895
851	Marker239956	Chr3	102.203	scaffold03356	2925630	2925956	Scaffold000014	828871	829198	Scaffold000010_1	4442758	4443086
852	Marker246191	Chr3	102.203	scaffold03356	2835956	2836284	Scaffold000014	739796	740124	Scaffold000010_1	4350765	4351093
853	Marker236250	Chr3	102.693	scaffold03356	2934694	2935043	Scaffold000014	837804	838153	Scaffold000010_1	4451713	4452062
854	Marker252868	Chr3	102.693	scaffold03356	3067611	3067991	Scaffold000014	965960	966340	Scaffold000041	1048721	1049101
855	Marker212923	Chr3	103.183	scaffold03356	3082105	3082473	Scaffold000014	980333	980701	Scaffold000041	1034261	1034629
856	Marker204090	Chr3	103.673	scaffold03356	3291678	3292008	Scaffold000014	1186585	1186915	no hit	no hit	no hit
857	Marker229085	Chr3	103.673	scaffold03356	3181051	3181377	Scaffold000014	1077641	1077967	Scaffold000041	934717	935043
858	Marker202813	Chr3	104.163	scaffold03356	3449046	3449372	Scaffold000014	1344497	1344823	Scaffold000041	660492	660818
859	Marker261950	Chr3	104.654	scaffold03356	3505528	3505866	Scaffold000014	1401612	1401953	Scaffold000041	604784	605121
860	Marker229152	Chr3	106.125	scaffold03356	3556190	3556586	Scaffold000014	1450273	1450669	Scaffold000041	548600	548993
861	Marker185987	Chr3	107.105	scaffold03356	3812994	3813328	Scaffold000014	1722491	1722884	Scaffold000041	275820	276213
862	Marker212343	Chr3	107.105	scaffold03356	3719338	3719664	Scaffold000014	1621823	1622157	Scaffold000041	376142	376468
863	Marker247782	Chr3	107.105	scaffold03356	3763793	3764126	Scaffold000014	1666550	1666883	Scaffold000041	330016	330349
864	Marker188738	Chr3	107.595	scaffold03356	3868091	3868424	Scaffold000014	1775753	1776086	Scaffold000041	216438	216771
865	Marker201363	Chr3	107.595	scaffold03356	3826801	3827165	Scaffold000014	1736354	1736717	Scaffold000041	256676	257039
866	Marker227695	Chr3	107.595	scaffold03356	3878446	3878802	Scaffold000014	1785726	1786082	Scaffold000041	206155	206511
867	Marker202757	Chr3	108.086	scaffold03356	3884465	3884799	Scaffold000014	1792124	1792483	Scaffold000041	200033	200378
868	Marker206092	Chr3	108.086	scaffold03356	3885427	3885776	Scaffold000014	1793113	1793462	Scaffold000041	199054	199403
869	Marker184610	Chr3	108.576	scaffold03356	3896974	3897340	Scaffold000014	1804609	1804975	Scaffold000041	187508	187849
870	Marker209859	Chr3	108.576	scaffold03356	3937633	3937995	Scaffold000014	1847493	1847857	Scaffold000041	142471	142838
871	Marker187155	Chr3	109.556	scaffold03356	4118107	4118441	Scaffold000014	2023401	2023735	Scaffold000006_1	4571534	4571868
872	Marker188996	Chr3	109.556	scaffold03356	3954292	3954661	Scaffold000014	1862698	1863066	Scaffold000041	125497	125865
873	Marker205785	Chr3	109.556	scaffold03356	4123370	4123715	Scaffold000014	2028602	2028947	Scaffold000006_1	4566293	4566638
874	Marker182844	Chr3	111.027	scaffold03356	4142760	4143137	Scaffold000014	2048049	2048426	Scaffold000006_1	4545681	4546058
875	Marker183108	Chr3	111.518	scaffold03356	4198826	4199141	Scaffold000014	2103890	2104204	Scaffold000006_1	4489045	4489360
876	Marker189863	Chr3	111.518	scaffold03356	4361550	4361913	Scaffold000014	2266031	2266394	no hit	no hit	no hit
877	Marker198124	Chr3	111.518	scaffold03356	4151813	4152165	Scaffold000014	2057108	2057460	Scaffold000006_1	4536548	4536915
878	Marker201152	Chr3	111.518	scaffold03356	4251927	4252298	Scaffold000014	2155792	2156163	Scaffold000006_1	4436747	4437118
879	Marker215810	Chr3	111.518	scaffold03356	4174372	4174724	Scaffold000014	2079151	2079503	Scaffold000006_1	4513171	4513523
880	Marker240493	Chr3	111.518	scaffold03356	4234210	4234583	Scaffold000014	2138551	2138924	Scaffold000006_1	4453949	4454321
881	Marker252780	Chr3	111.518	scaffold03356	4437966	4438327	Scaffold000014	2329521	2329882	Scaffold000006_1	4265557	4265918
882	Marker262906	Chr3	111.518	scaffold03356	4155178	4155528	Scaffold000014	2060472	2060821	Scaffold000006_1	4533183	4533532
883	Marker264002	Chr3	111.518	scaffold03356	4260881	4261245	Scaffold000014	2164871	2165235	Scaffold000006_1	4427680	4428044
884	Marker203610	Chr3	112.008	scaffold03356	4533297	4533623	Scaffold000014	2427525	2427851	Scaffold000006_1	4167795	4168108
885	Marker220970	Chr3	112.008	scaffold03356	4543441	4543805	Scaffold000014	2437731	2438095	Scaffold000006_1	4157265	4157640
886	Marker264097	Chr3	112.008	scaffold03356	4500714	4501061	Scaffold000014	2394255	2394602	Scaffold000006_1	4201283	4201630
887	Marker206487	Chr3	112.498	scaffold03356	4579003	4579327	Scaffold000014	2472800	2473124	Scaffold000006_1	4121724	4122051
888	Marker236568	Chr3	113.478	scaffold03356	4614303	4614643	Scaffold000014	2509187	2509517	Scaffold000006_1	4085492	4085831
889	Marker205264	Chr3	114.459	scaffold03356	5245906	5246210	Scaffold000060	62445	62749	Scaffold000006_1	3439863	3440164
890	Marker206480	Chr3	114.459	scaffold03356	4866546	4866919	Scaffold000014	2762333	2762706	Scaffold000006_1	3828605	3828978
891	Marker206603	Chr3	114.459	scaffold03356	4730360	4730704	Scaffold000014	2625039	2625383	Scaffold000006_1	3970293	3970637
892	Marker212503	Chr3	114.459	scaffold03356	4902158	4902519	Scaffold000014	2796272	2796634	Scaffold000006_1	3786932	3787292
893	Marker214321	Chr3	114.459	scaffold03356	4904578	4904938	Scaffold000014	2798694	2799223	Scaffold000006_1	3784518	3784878
894	Marker224933	Chr3	114.459	scaffold02995	1542441	1542808	Scaffold000010_1	571431	571781	Scaffold000006_1	1634110	1634477
895	Marker229690	Chr3	114.459	scaffold03356	4720370	4720692	Scaffold000014	2614909	2615231	Scaffold000006_1	3980045	3980367
896	Marker233088	Chr3	114.459	scaffold03356	4812139	4812515	Scaffold000014	2707946	2708322	Scaffold000006_1	3888912	3889289
897	Marker233916	Chr3	114.459	scaffold03356	4890718	4891028	Scaffold000014	2787355	2787665	Scaffold000006_1	3802592	3802897
898	Marker241447	Chr3	114.459	scaffold01144	2587756	2588079	Scaffold000014	2575154	2575477	Scaffold000006_1	4020116	4020439
899	Marker261269	Chr3	114.459	scaffold03356	5230218	5230585	Scaffold000060	46769	47136	Scaffold000006_1	3455592	3455672
900	Marker29702	Chr4	0	scaffold02901	122024	122354	Scaffold000021	2306885	2307215	Scaffold000027	64737	65067
901	Marker34540	Chr4	0	scaffold02901	153429	153764	Scaffold000021	2338218	2338553	Scaffold000027	32959	33294
902	Marker15575	Chr4	0.981	scaffold02901	103439	103802	Scaffold000021	2288157	2288520	Scaffold000027	83274	83637
903	Marker19485	Chr4	0.981	scaffold02901	13259	13605	Scaffold000021	2198396	2198742	Scaffold000027	173093	173439
904	Marker26867	Chr4	0.981	scaffold02901	109732	110100	Scaffold000021	2294431	2294799	Scaffold000027	77000	77368
905	Marker19354	Chr4	1.961	scaffold00919	1766940	1767259	Scaffold000021	1219769	1220089	Scaffold000027	1161742	1162060
906	Marker35292	Chr4	1.961	scaffold00919	2088566	2088964	Scaffold000021	1536846	1537244	Scaffold000027	837657	838055
907	Marker39356	Chr4	1.961	scaffold00919	2542199	2542583	Scaffold000021	1990684	1991068	Scaffold000027	380722	381104
908	Marker40073	Chr4	1.961	scaffold00919	2047732	2048072	Scaffold000021	1496171	1496511	Scaffold000027	878618	878958
909	Marker40133	Chr4	1.961	scaffold00919	2142855	2143215	Scaffold000021	1590212	1590572	Scaffold000027	784417	784777
910	Marker18821	Chr4	2.942	scaffold00919	1758626	1759025	Scaffold000021	1211407	1211809	Scaffold000027	1169978	1170379
911	Marker15912	Chr4	3.432	scaffold00919	1694517	1694888	Scaffold000021	1146832	1147191	Scaffold000027	1236235	1236594
912	Marker37662	Chr4	3.432	scaffold00919	1748800	1749190	Scaffold000021	1201596	1201987	Scaffold000027	1179832	1180223
913	Marker49292	Chr4	3.432	scaffold00919	1720722	1721095	Scaffold000021	1173218	1173591	Scaffold000027	1208333	1208706
914	Marker23275	Chr4	4.412	scaffold00919	1626160	1626511	Scaffold000021	1081301	1081650	Scaffold000027	1307416	1307764
915	Marker31358	Chr4	4.902	scaffold00919	1470536	1470927	Scaffold000021	925369	925760	Scaffold000027	1474301	1474692
916	Marker19827	Chr4	5.883	scaffold00919	1455974	1456292	Scaffold000021	910699	911017	Scaffold000027	1489016	1489334
917	Marker31832	Chr4	6.864	scaffold00919	1413530	1413890	Scaffold000021	867030	867390	Scaffold000027	1532561	1532921
918	Marker23122	Chr4	7.354	scaffold00919	1330461	1330848	Scaffold000021	782674	783061	Scaffold000027	1616046	1616433
919	Marker51112	Chr4	7.844	scaffold00919	1265751	1266084	Scaffold000021	703699	704013	Scaffold000027	1680888	1681221
920	Marker5314	Chr4	7.844	scaffold00919	1252077	1252391	Scaffold000021	717416	717749	Scaffold000027	1694535	1694849
921	Marker48246	Chr4	8.334	scaffold00696	792267	792593	Scaffold000021	570932	571302	Scaffold000027	1833682	1834052
922	Marker42629	Chr4	9.315	scaffold00919	1110449	1110760	Scaffold000021	563383	563694	Scaffold000027	1841340	1841651
923	Marker19868	Chr4	11.768	scaffold00919	389033	389422	Scaffold000073_1	154507	154896	Scaffold000009	163416	163804
924	Marker48526	Chr4	11.768	scaffold00707	293981	294313	Scaffold000073_1	104293	104633	Scaffold000009	112514	112857
925	Marker50374	Chr4	12.258	scaffold00919	159192	159573	Scaffold000073_1	350874	351260	Scaffold000009	403463	403844
926	Marker5588	Chr4	12.258	scaffold00919	191490	191876	Scaffold000073_1	389510	389856	Scaffold000009	371205	371590
927	Marker9128	Chr4	12.258	scaffold00919	152634	152979	Scaffold000073_1	382885	383277	Scaffold000009	410103	410448
928	Marker31673	Chr4	13.729	scaffold00919	148820	149216	Scaffold000073_1	393337	393733	Scaffold000009	413962	414352
929	Marker36609	Chr4	13.729	scaffold00919	152270	152630	Scaffold000073_1	389860	390216	Scaffold000009	410452	410808
930	Marker4685	Chr4	16.673	scaffold00919	114971	115308	Scaffold000073_1	427049	427386	Scaffold000009	447884	448221
931	Marker48353	Chr4	17.164	scaffold00919	1117995	1118365	Scaffold000073_1	662996	663350	Scaffold000009	690940	691236
932	Marker34863	Chr4	17.659	scaffold00397	98298	98638	Scaffold000073_1	669669	670009	Scaffold000009	697601	697941
933	Marker12865	Chr4	19.62	scaffold00397	51145	51496	Scaffold000073_1	715651	716003	Scaffold000009	743885	744237
934	Marker14910	Chr4	20.704	scaffold00930	64266	64619	Scaffold000073_3	30036	30373	Scaffold000009	1265227	1265580
935	Marker5766	Chr4	20.704	scaffold01374	390089	390426	Scaffold000043	260514	260867	Scaffold000009	813272	813602
936	Marker32481	Chr4	21.194	scaffold00930	432091	432419	Scaffold000043	633116	633444	Scaffold000009	1635152	1635480
937	Marker15292	Chr4	22.175	scaffold00930	489540	489881	Scaffold000043	690415	690756	Scaffold000009	1693355	1693696
938	Marker37977	Chr4	22.175	scaffold00930	434210	434531	Scaffold000043	635234	635555	Scaffold000009	1637271	1637592
939	Marker3384	Chr4	22.665	scaffold00930	493882	494247	Scaffold000043	694741	695105	Scaffold000009	1697697	1698064
940	Marker2459	Chr4	24.627	scaffold00930	736127	736476	Scaffold000043	931046	931366	Scaffold000009	1941613	1941929
941	Marker41133	Chr4	25.607	scaffold00968	158488	158855	Scaffold000043	1165936	1166304	Scaffold000009	2175627	2175995
942	Marker21146	Chr4	26.588	no hit	no hit	no hit	Scaffold000043	1196810	1197180	Scaffold000009	2206026	2206396
943	Marker29784	Chr4	27.078	scaffold02399	4643	5023	Scaffold000043	1299538	1299918	Scaffold000009	2312165	2312545
944	Marker14974	Chr4	27.568	scaffold02764	9764	10103	Scaffold000097_3	96645	96983	Scaffold000009	3012056	3012376
945	Marker49140	Chr4	28.058	scaffold00707	287408	287801	Scaffold000097_3	55826	56169	Scaffold000009	3053286	3053628
946	Marker49242	Chr4	28.058	no hit	no hit	no hit	Scaffold000097_3	52002	52399	no hit	no hit	no hit
947	Marker51064	Chr4	28.549	scaffold02764	54934	55331	Scaffold000097_1	66676	66990	Scaffold000009	3057052	3057449
948	Marker29611	Chr4	29.529	scaffold02511	640289	640603	Scaffold000097_1	60162	60520	Scaffold000009	3397938	3398252
949	Marker35566	Chr4	30.122	scaffold02511	633778	634137	Scaffold000097_1	59120	59495	Scaffold000009	3404428	3404787
950	Marker24112	Chr4	31.103	scaffold02511	632737	633112	Scaffold000001_5_2	1356857	1357223	Scaffold000009	3405454	3405829
951	Marker39385	Chr4	31.593	scaffold00922	158	497	Scaffold000001_5_2	1256932	1257288	Scaffold000009	3699646	3699726
952	Marker4701	Chr4	32.573	scaffold02511	240952	241308	Scaffold000001_5_2	733487	733857	Scaffold000009	3809295	3809650
953	Marker17782	Chr4	34.044	scaffold04158	288913	289284	Scaffold000001_5_2	513221	513584	Scaffold000009	4344868	4345238
954	Marker7980	Chr4	34.535	scaffold04158	522272	522635	Scaffold000001_5_2	401860	402236	Scaffold000009	4569019	4569380
955	Marker35890	Chr4	35.025	scaffold04158	634063	634440	Scaffold000001_5_2	239295	239643	Scaffold000009	4685335	4685711
956	Marker15304	Chr4	36.005	scaffold04158	799061	799409	Scaffold000001_5_2	166044	166445	Scaffold000009	4855262	4855610
957	Marker52199	Chr4	36.496	scaffold04158	882291	882692	Scaffold000001_5_2	161650	162052	Scaffold000009	4927593	4927994
958	Marker37759	Chr4	36.986	scaffold04158	886796	887198	Scaffold000083_3	705634	705988	Scaffold000009	4932016	4932482
959	Marker49867	Chr4	37.476	scaffold01221	503113	503464	Scaffold000083_3	616767	617140	Scaffold000009	5178141	5178492
960	Marker29032	Chr4	37.971	scaffold01221	416527	416899	Scaffold000083_3	573704	574049	Scaffold000009	5266606	5266977
961	Marker27500	Chr4	38.461	no hit	no hit	no hit	Scaffold000083_3	485720	486075	Scaffold000009	5316448	5316793
962	Marker33472	Chr4	38.461	no hit	no hit	no hit	Scaffold000083_3	303442	303837	Scaffold000009	5409580	5409935
963	Marker10125	Chr4	38.952	scaffold01221	94979	95625	Scaffold000083_3	298220	298602	Scaffold000009	5607518	5607900
964	Marker50437	Chr4	38.952	scaffold01221	93063	93450	Scaffold000083_3	296547	296934	Scaffold000009	5609196	5609583
965	Marker5423	Chr4	38.952	scaffold00621	272864	273256	Scaffold000083_3	250932	251259	Scaffold000009	5602408	5602803
966	Marker11537	Chr4	39.442	scaffold01221	46456	46783	Scaffold000083_3	91675	92046	Scaffold000009	5655017	5655344
967	Marker13319	Chr4	39.932	scaffold01593	108450	108821	Scaffold000120_1	141310	141631	Scaffold000009	5823185	5823556
968	Marker43671	Chr4	39.932	scaffold00493	29849	30170	Scaffold000120_1	142282	142605	Scaffold000009	6028754	6029075
969	Marker45471	Chr4	39.932	scaffold00493	28882	29205	Scaffold000120_1	53445	53824	Scaffold000009	6027794	6028117
970	Marker42910	Chr4	40.422	scaffold00493	76431	76758	Scaffold000120_1	91241	91568	Scaffold000009	6072139	6072466
971	Marker5116	Chr4	40.422	scaffold00493	111334	111713	Scaffold000120_1	2804	3150	Scaffold000009	6108193	6108571
972	Marker2784	Chr4	40.912	scaffold03813	591	932	Scaffold000089	507930	508291	Scaffold000009	6160892	6161234
973	Marker41620	Chr4	41.403	scaffold03735	49954	50315	Scaffold000089	396319	396682	Scaffold000059	513443	513804
974	Marker21167	Chr4	42.584	scaffold03735	156342	156705	Scaffold000089	121975	122311	Scaffold000059	399727	400090
975	Marker20095	Chr4	44.055	scaffold01148	161209	161546	Scaffold000089	167410	167797	Scaffold000608	1821	2157
976	Marker38952	Chr4	44.055	scaffold01148	115429	115815	Scaffold000078_1	162722	163101	Scaffold000059	166152	166538
977	Marker29211	Chr4	44.545	scaffold03256	173500	173879	Scaffold000078_1	125742	126075	Scaffold000043	173753	174132
978	Marker23414	Chr4	45.036	scaffold03256	126532	126865	Scaffold000078_1	119794	120131	Scaffold000043	137160	137493
979	Marker12704	Chr4	45.727	scaffold03256	120584	120921	Scaffold000078_3	546412	546782	Scaffold000043	131212	131549
980	Marker10439	Chr4	46.217	scaffold03312	183410	183780	Scaffold000154	45246	45574	Scaffold000043	795583	795953
981	Marker11523	Chr4	46.707	scaffold03646	16869	17197	Scaffold000124	25997	26344	Scaffold000077	105827	106152
982	Marker15025	Chr4	46.707	no hit	no hit	no hit	Scaffold000124	189966	190339	Scaffold000104	156299	156379
983	Marker29082	Chr4	46.707	scaffold03157	15078	15451	Scaffold000130_3	154778	155180	Scaffold000078	173861	174234
984	Marker40128	Chr4	46.707	scaffold00451	29228	29630	Scaffold000124	23962	24312	Scaffold000078	134547	134931
985	Marker28473	Chr4	48.178	scaffold03157	192107	192457	Scaffold000121	123681	124046	no hit	no hit	no hit
986	Marker40384	Chr4	48.673	scaffold01124	169827	170213	Scaffold000119	166789	167175	Scaffold000051	548676	549062
987	Marker9121	Chr4	48.673	scaffold01124	371117	371482	Scaffold000121	99728	100061	Scaffold000051	349138	349503
988	Marker46526	Chr4	49.168	scaffold01124	394804	395137	Scaffold000054_1	1245224	1245578	Scaffold000051	325328	325661
989	Marker20755	Chr4	49.659	scaffold01124	545046	545380	Scaffold000054_1	1226592	1226922	Scaffold000051	173429	173763
990	Marker7950	Chr4	49.659	scaffold01124	526235	526589	Scaffold000054_1	1098783	1099107	Scaffold000051	192164	192518
991	Marker3780	Chr4	50.639	scaffold01124	675585	675909	Scaffold000054_1	1094412	1094758	Scaffold000051	43676	44000
992	Marker14447	Chr4	51.129	scaffold01124	680174	680520	Scaffold000054_1	1092678	1093015	Scaffold000051	39283	39631
993	Marker10285	Chr4	52.311	scaffold01124	681912	682250	Scaffold000054_1	832156	832498	Scaffold000051	36422	36759
994	Marker45673	Chr4	52.311	scaffold00696	242020	242362	Scaffold000054_1	801079	801404	Scaffold000038	242279	242621
995	Marker22771	Chr4	53.492	scaffold00696	272823	273148	Scaffold000054_1	562914	563268	Scaffold000038	274465	274790
996	Marker17321	Chr4	54.473	scaffold00696	502572	502926	Scaffold000054_1	483580	483926	Scaffold000038	511657	512011
997	Marker50710	Chr4	54.473	scaffold00696	584305	584651	Scaffold000054_1	467245	467597	Scaffold000038	592271	592616
998	Marker8790	Chr4	54.963	scaffold00696	600646	600998	Scaffold000054_1	280203	280529	Scaffold000038	608681	609021
999	Marker12885	Chr4	56.434	scaffold00696	1035162	1035511	Scaffold000054_1	215299	215697	Scaffold000038	1040053	1040398
1000	Marker36955	Chr4	56.434	scaffold00696	1210678	1211002	Scaffold000054_1	45271	45616	Scaffold000057	563769	564092
1001	Marker44254	Chr4	56.434	scaffold00696	1053886	1054223	Scaffold000079	791079	791406	Scaffold000038	1060133	1060470
1002	Marker6350	Chr4	56.434	scaffold00696	857712	858110	Scaffold000054_1	26079	26416	Scaffold000038	862370	862768
1003	Marker9045	Chr4	57.414	scaffold00696	1227424	1227742	Scaffold000079	774762	775080	Scaffold000057	547701	548019
1004	Marker11269	Chr4	58.596	scaffold00696	1356510	1356863	Scaffold000079	644465	644817	Scaffold000057	410419	410771
1005	Marker44848	Chr4	58.596	scaffold00696	1228434	1228766	Scaffold000079	773673	774004	Scaffold000057	546689	547016
1006	Marker31053	Chr4	59.576	scaffold00696	1356867	1357243	Scaffold000079	644085	644461	Scaffold000057	410039	410415
1007	Marker31034	Chr4	60.067	scaffold00696	1546207	1546544	Scaffold000079	463436	463760	Scaffold000057	223696	224033
1008	Marker34947	Chr4	60.067	scaffold00696	1467901	1468258	Scaffold000079	543009	543365	Scaffold000057	305914	306270
1009	Marker17198	Chr4	60.562	scaffold00696	1607017	1607388	Scaffold000079	404229	404622	Scaffold000057	165195	165566
1010	Marker40175	Chr4	61.052	scaffold00696	1610687	1611036	Scaffold000079	400584	400933	Scaffold000057	161551	161900
1011	Marker22502	Chr4	61.542	scaffold00696	1661187	1661524	Scaffold000079	349979	350313	Scaffold000057	110958	111292
1012	Marker28616	Chr4	61.542	scaffold00696	1674174	1674548	Scaffold000079	336830	337204	Scaffold000057	92357	92731
1013	Marker29350	Chr4	61.542	scaffold00696	1672398	1672740	Scaffold000079	338639	338981	Scaffold000036	625337	625403
1014	Marker49950	Chr4	62.523	scaffold00696	1695987	1696319	Scaffold000079	314968	315300	Scaffold000057	69237	69569
1015	Marker5600	Chr4	63.503	scaffold01029	24364	24775	Scaffold000079	229375	229786	Scaffold000055	593350	593761
1016	Marker13203	Chr4	64.974	scaffold01029	218766	219150	Scaffold000079	39389	39770	Scaffold000055	398297	398680
1017	Marker28940	Chr4	64.974	scaffold01029	211563	211924	Scaffold000079	46637	46998	Scaffold000055	405544	405905
1018	Marker50158	Chr4	64.974	scaffold01029	201220	201588	Scaffold000079	56860	57235	Scaffold000055	415868	416242
1019	Marker2133	Chr4	65.464	scaffold01029	230655	231047	Scaffold000079	27482	27874	Scaffold000055	379177	379569
1020	Marker12502	Chr4	65.955	scaffold01029	548449	548823	Scaffold000067	193406	193774	Scaffold000055	51357	51731
1021	Marker16261	Chr4	65.955	scaffold01029	424171	424495	Scaffold000067	282483	282865	Scaffold000055	181652	181976
1022	Marker35915	Chr4	65.955	scaffold01029	246035	246391	Scaffold000067	159568	159892	Scaffold000055	363618	363975
1023	Marker6706	Chr4	65.955	scaffold01029	457612	457982	Scaffold000079	11790	12147	Scaffold000055	147792	148164
1024	Marker42744	Chr4	66.445	scaffold01029	679311	679668	Scaffold000067	412073	412430	Scaffold000017	3545337	3545696
1025	Marker35092	Chr4	67.916	scaffold01029	709314	709698	Scaffold000067	442002	442386	Scaffold000017	3508080	3508464
1026	Marker39949	Chr4	67.916	scaffold01029	810168	810536	Scaffold000067	543285	543653	Scaffold000017	3404230	3404598
1027	Marker30250	Chr4	68.896	scaffold00252	5459	5785	Scaffold000067	626458	626784	Scaffold000017	3321151	3321477
1028	Marker33242	Chr4	68.896	scaffold00252	37949	38312	Scaffold000067	658865	659228	Scaffold000017	3281786	3282149
1029	Marker51995	Chr4	68.896	scaffold00252	9315	9679	Scaffold000067	630668	631032	Scaffold000017	3316928	3317292
1030	Marker11314	Chr4	69.387	scaffold00252	64847	65155	Scaffold000067	674750	675058	Scaffold000017	3265626	3265934
1031	Marker12033	Chr4	69.387	scaffold00252	39633	39958	Scaffold000067	660541	660866	Scaffold000017	3280148	3280473
1032	Marker14942	Chr4	69.387	scaffold00252	63452	63800	Scaffold000067	673385	673733	Scaffold000017	3267079	3267427
1033	Marker23009	Chr4	69.877	scaffold00252	79158	79506	Scaffold000067	688509	688857	Scaffold000017	3251826	3252174
1034	Marker28839	Chr4	69.877	scaffold00252	86780	87160	Scaffold000067	696141	696521	Scaffold000017	3244171	3244551
1035	Marker21977	Chr4	70.367	scaffold00252	236230	236602	Scaffold000067	837296	837668	Scaffold000017	3096737	3097109
1036	Marker35408	Chr4	70.857	scaffold00252	332680	333050	Scaffold000067	912729	913099	Scaffold000017	3014404	3014774
1037	Marker37378	Chr4	70.857	scaffold00252	391767	392116	Scaffold000067	969163	969512	Scaffold000017	2957032	2957381
1038	Marker40247	Chr4	70.857	scaffold00252	255648	256001	Scaffold000067	853350	853703	Scaffold000017	3080401	3080756
1039	Marker41871	Chr4	71.347	scaffold00252	399470	399854	Scaffold000067	978105	978417	Scaffold000017	2949296	2949680
1040	Marker6036	Chr4	71.347	scaffold00252	400244	400556	Scaffold000067	977330	977715	Scaffold000017	2948592	2948906
1041	Marker27085	Chr4	71.838	scaffold00252	575749	576075	Scaffold000034_3	33751	34077	Scaffold000017	2792438	2792764
1042	Marker19407	Chr4	72.818	scaffold00252	584211	584589	Scaffold000034_3	42211	42589	Scaffold000017	2783778	2784156
1043	Marker23330	Chr4	73.308	scaffold00252	631723	632047	Scaffold000034_3	74112	74435	Scaffold000017	2748249	2748572
1044	Marker39131	Chr4	73.308	scaffold00252	686929	687253	Scaffold000034_3	130912	131235	Scaffold000017	2691095	2691418
1045	Marker17131	Chr4	74.289	scaffold00252	687605	687957	Scaffold000034_3	131240	131584	Scaffold000017	2690391	2690743
1046	Marker2930	Chr4	74.289	scaffold00252	687257	687601	Scaffold000034_3	131588	131940	Scaffold000017	2690747	2691091
1047	Marker11206	Chr4	74.779	scaffold00252	691897	692234	Scaffold000034_3	135794	136131	Scaffold000017	2686129	2686466
1048	Marker15992	Chr4	75.269	scaffold00252	694629	694969	Scaffold000034_3	138494	138835	Scaffold000017	2683399	2683740
1049	Marker42449	Chr4	75.269	scaffold00508	51303	51688	Scaffold000034_3	138839	139218	Scaffold000017	2683016	2683395
1050	Marker36081	Chr4	76.25	scaffold00252	730899	731268	Scaffold000034_3	169967	170336	Scaffold000017	2645331	2645690
1051	Marker36518	Chr4	76.74	scaffold00252	782778	783150	Scaffold000034_3	222445	222815	Scaffold000017	2587082	2587453
1052	Marker51195	Chr4	76.74	scaffold00252	792527	792905	Scaffold000034_3	231762	232140	Scaffold000017	2577186	2577564
1053	Marker30369	Chr4	77.23	scaffold01004	2101	2461	Scaffold000034_3	275278	275640	Scaffold000017	2530433	2530795
1054	Marker12487	Chr4	77.72	no hit	no hit	no hit	Scaffold000034_3	353329	353623	Scaffold000017	2449725	2450041
1055	Marker33388	Chr4	78.211	scaffold03709	18590	18930	Scaffold000034_3	589384	589724	Scaffold000017	2213480	2213820
1056	Marker34296	Chr4	78.701	scaffold03709	81834	82226	Scaffold000034_5	53454	53846	Scaffold000017	2150781	2151174
1057	Marker8660	Chr4	79.191	scaffold02541	189851	190194	Scaffold000034_5	58281	58627	Scaffold000017	2144530	2144876
1058	Marker33840	Chr4	79.681	scaffold02541	57477	57822	Scaffold000034_5	203765	204110	Scaffold000017	1991250	1991595
1059	Marker46233	Chr4	80.171	scaffold02541	6506	6847	Scaffold000034_5	249638	249979	Scaffold000017	1942060	1942401
1060	Marker36383	Chr4	81.152	scaffold00678	14324	14649	Scaffold000034_5	299135	299531	Scaffold000017	1924775	1925100
1061	Marker47929	Chr4	81.152	scaffold00678	20023	20382	Scaffold000034_5	267533	267858	Scaffold000017	1930473	1930832
1062	Marker4941	Chr4	81.152	scaffold00663	4795	5191	Scaffold000034_5	261700	262059	Scaffold000017	1894041	1894437
1063	Marker29692	Chr4	82.132	scaffold02588	77992	78336	Scaffold000034_5	420547	420891	Scaffold000017	1775557	1775900
1064	Marker32164	Chr4	82.132	scaffold02444	78869	79225	Scaffold000034_11	18948	19304	Scaffold000017	1676842	1677198
1065	Marker10080	Chr4	82.623	scaffold02444	103973	104353	Scaffold000034_11	44126	44506	Scaffold000017	1652501	1652881
1066	Marker17241	Chr4	83.113	scaffold02444	209973	210315	Scaffold000034_11	148930	149271	Scaffold000017	1536507	1536849
1067	Marker41916	Chr4	83.113	scaffold01209	290012	290363	Scaffold000034_11	229758	230111	Scaffold000017	1457726	1458081
1068	Marker21571	Chr4	83.603	scaffold00707	305884	306188	Scaffold000046_3	260097	260401	Scaffold000017	831444	831748
1069	Marker25603	Chr4	83.603	scaffold03586	316970	317301	Scaffold000034_11	370057	370388	Scaffold000017	1306231	1306562
1070	Marker45939	Chr4	83.603	scaffold03334	30693	31057	Scaffold000034_11	349313	349677	Scaffold000017	1328182	1328546
1071	Marker48503	Chr4	85.565	scaffold00397	105549	105901	Scaffold000046_3	271252	271583	Scaffold000017	820062	820390
1072	Marker48980	Chr4	86.055	scaffold03533	451041	451362	Scaffold000046_3	277559	277952	Scaffold000017	813723	814116
1073	Marker35786	Chr4	87.036	scaffold00707	243154	243487	Scaffold000046_3	311613	311946	Scaffold000017	773204	773480
1074	Marker44119	Chr4	87.526	scaffold00707	202453	202840	Scaffold000046_3	352057	352444	Scaffold000017	736540	736928
1075	Marker32955	Chr4	88.506	scaffold00707	6077	6462	Scaffold000046_3	534662	535047	Scaffold000017	531002	531386
1076	Marker37706	Chr4	88.506	scaffold01174	23711	24073	Scaffold000046_3	575841	576203	Scaffold000017	482085	482433
1077	Marker33909	Chr4	88.997	scaffold01174	26043	26389	Scaffold000046_3	578617	578963	Scaffold000017	481018	481364
1078	Marker35059	Chr4	89.487	scaffold01174	26873	27250	Scaffold000046_3	591023	591350	Scaffold000017	480157	480534
1079	Marker4028	Chr4	89.487	scaffold01174	37432	37758	Scaffold000046_3	579448	579825	Scaffold000017	468597	468924
1080	Marker41343	Chr4	89.977	scaffold01174	39314	39701	Scaffold000046_3	592553	592940	Scaffold000017	467008	467395
1081	Marker41412	Chr4	90.467	scaffold01174	59096	59438	Scaffold000046_3	610661	611003	Scaffold000017	448771	449113
1082	Marker10750	Chr4	90.957	scaffold01174	108516	108869	Scaffold000046_3	663163	663547	Scaffold000017	393485	393838
1083	Marker31594	Chr4	90.957	scaffold01174	83298	83674	Scaffold000046_3	665156	665509	Scaffold000017	415551	415927
1084	Marker34226	Chr4	90.957	scaffold01174	89339	89673	Scaffold000046_3	643087	643463	Scaffold000017	408922	409257
1085	Marker6768	Chr4	90.957	scaffold01174	106523	106907	Scaffold000046_3	650350	650685	Scaffold000017	395465	395848
1086	Marker17290	Chr4	91.938	scaffold01174	130222	130593	Scaffold000046_3	685757	686128	Scaffold000017	368745	369116
1087	Marker26916	Chr4	93.409	scaffold01174	185520	185902	Scaffold000046_3	737941	738322	Scaffold000017	304341	304722
1088	Marker41014	Chr4	93.409	scaffold01174	144086	144439	Scaffold000046_3	698026	698379	Scaffold000017	349364	349717
1089	Marker17424	Chr4	93.899	scaffold01174	228647	229022	Scaffold000046_3	775961	776336	Scaffold000017	263284	264026
1090	Marker30749	Chr4	93.899	scaffold01174	265264	265652	Scaffold000046_3	812100	812488	Scaffold000017	217900	218288
1091	Marker43161	Chr4	93.899	scaffold01174	217865	218206	Scaffold000046_3	765548	765885	Scaffold000017	274428	274759
1092	Marker41646	Chr4	94.389	scaffold01174	270889	271275	Scaffold000046_3	817582	817968	Scaffold000017	212385	212771
1093	Marker49771	Chr4	94.88	scaffold01174	340254	340632	Scaffold000046_3	890453	890831	Scaffold000017	138370	138748
1094	Marker50205	Chr4	95.37	scaffold02057	1	378	Scaffold000046_3	927323	927691	Scaffold000017	125597	125972
1095	Marker12838	Chr4	95.86	scaffold01174	426956	427317	Scaffold000024_1	77957	78318	Scaffold000017	80787	81148
1096	Marker40029	Chr4	95.86	scaffold01174	422512	422902	Scaffold000024_1	82388	82778	Scaffold000017	84600	84990
1097	Marker44880	Chr4	95.86	scaffold01174	421810	422297	Scaffold000024_1	83164	83480	Scaffold000017	85376	85692
1098	Marker21523	Chr4	96.35	scaffold01174	435599	435951	Scaffold000024_1	69906	70259	Scaffold000017	72600	72952
1099	Marker17000	Chr4	96.84	scaffold03578	936477	936811	Scaffold000144_1	13203	13537	Scaffold000030	1702569	1702649
1100	Marker37749	Chr4	96.84	scaffold01174	451064	451382	Scaffold000024_1	54583	54900	Scaffold000017	58564	58884
1101	Marker39942	Chr4	96.84	scaffold01174	459802	460156	Scaffold000024_1	44620	44974	Scaffold000017	50100	50454
1102	Marker43754	Chr4	96.84	scaffold01174	450712	451056	Scaffold000024_1	54908	55252	Scaffold000017	58889	59236
1103	Marker21707	Chr4	97.821	scaffold02532	145641	146023	Scaffold000144_1	34270	34629	Scaffold000071	173969	174352
1104	Marker8701	Chr4	97.821	scaffold03578	957635	957994	Scaffold000080_3	772685	773067	Scaffold000071	9879	10238
1105	Marker28836	Chr4	98.311	scaffold03537	4459	4821	Scaffold000080_3	737956	738318	Scaffold000071	209520	209882
1106	Marker18776	Chr4	98.801	scaffold03537	7102	7500	Scaffold000080_3	735277	735675	Scaffold000071	212161	212559
1107	Marker7605	Chr4	99.782	scaffold03537	50461	50815	Scaffold000080_3	690473	690831	Scaffold000071	256568	256926
1108	Marker29990	Chr4	100.272	scaffold03537	108128	108496	Scaffold000080_3	630336	630704	Scaffold000071	317022	317390
1109	Marker31043	Chr4	100.272	scaffold02330	18802	19142	Scaffold000080_3	331229	331569	Scaffold000007	6171488	6171829
1110	Marker31097	Chr4	100.272	scaffold03537	108724	109070	Scaffold000080_3	629762	630108	Scaffold000071	317618	317974
1111	Marker34551	Chr4	100.272	scaffold02330	118522	118844	Scaffold000080_3	236075	236397	Scaffold000007	6276683	6277005
1112	Marker38143	Chr4	100.272	scaffold03537	149033	149447	Scaffold000080_3	597247	597661	Scaffold000071	348770	349184
1113	Marker40579	Chr4	100.272	scaffold03537	218922	219307	Scaffold000080_3	534042	534427	Scaffold000007	5949913	5950288
1114	Marker24876	Chr4	100.762	scaffold01232	49013	49344	Scaffold000080_1	18303	18634	Scaffold000007	6592616	6592947
1115	Marker31858	Chr4	101.743	scaffold01232	35150	35468	Scaffold000080_1	31933	32251	Scaffold000007	6578818	6579135
1116	Marker43469	Chr4	102.233	scaffold01232	26350	26737	Scaffold000080_1	40578	40965	Scaffold000007	6569906	6570268
1117	Marker29181	Chr4	103.214	scaffold01232	17034	17390	Scaffold000080_1	49941	50320	Scaffold000007	6560626	6561005
1118	Marker29386	Chr4	103.214	scaffold01232	23251	23650	Scaffold000080_1	43666	44065	Scaffold000007	6566807	6567206
1119	Marker50320	Chr4	103.214	scaffold03578	906646	906994	Scaffold000165	10126	10474	Scaffold000007	5915031	5915379
1120	Marker39270	Chr4	103.704	scaffold03578	904062	904401	Scaffold000165	12765	13105	Scaffold000007	5912439	5912779
1121	Marker16937	Chr4	104.194	scaffold03578	833141	833471	Scaffold000075_5	127715	128045	Scaffold000007	5845826	5846156
1122	Marker40888	Chr4	104.194	scaffold03578	845823	846176	Scaffold000075_5	141413	141766	Scaffold000007	5858499	5858886
1123	Marker43494	Chr4	105.175	scaffold03578	832774	833137	Scaffold000075_5	127348	127711	Scaffold000007	5845459	5845822
1124	Marker17143	Chr4	105.665	scaffold03578	793760	794146	Scaffold000075_5	88946	89332	Scaffold000007	5806944	5807328
1125	Marker2608	Chr4	106.645	scaffold03578	724571	724897	Scaffold000075_5	21853	22178	Scaffold000007	5738797	5739121
1126	Marker37007	Chr4	106.645	scaffold03578	761511	761890	Scaffold000075_5	44225	44594	Scaffold000007	5774147	5774525
1127	Marker46503	Chr4	106.645	scaffold03578	757002	757347	Scaffold000075_5	55787	56166	Scaffold000007	5769639	5769984
1128	Marker7129	Chr4	106.645	scaffold03578	749794	750163	Scaffold000075_5	51274	51619	Scaffold000007	5763005	5763375
1129	Marker38857	Chr4	107.135	scaffold03578	639062	639397	Scaffold000075_3	151491	151825	Scaffold000007	5670565	5670900
1130	Marker4271	Chr4	107.135	scaffold03578	609663	609997	Scaffold000075_3	179815	180150	Scaffold000007	5640968	5641343
1131	Marker35030	Chr4	108.116	scaffold03578	578555	578898	Scaffold000075_3	119737	120080	Scaffold000007	5600917	5601260
1132	Marker40176	Chr4	108.116	scaffold03578	596725	597067	Scaffold000075_3	138162	138504	Scaffold000007	5617338	5617680
1133	Marker16902	Chr4	109.096	scaffold03578	439137	439548	Scaffold000075_3	3653	4064	Scaffold000007	5477727	5478137
1134	Marker12616	Chr4	111.549	scaffold03578	385597	385961	Scaffold000075_1	536865	537233	Scaffold000007	5424413	5424777
1135	Marker1784	Chr4	111.549	scaffold03578	404896	405268	Scaffold000075_1	519078	519442	Scaffold000007	5443943	5444315
1136	Marker2027	Chr4	112.04	scaffold03578	372433	372763	Scaffold000075_1	503026	503356	Scaffold000007	5411184	5411514
1137	Marker30107	Chr4	112.04	scaffold03578	363110	363429	Scaffold000075_1	493246	493567	Scaffold000007	5402204	5402521
1138	Marker14969	Chr4	112.53	scaffold03578	281067	281389	Scaffold000075_1	418716	419032	Scaffold000007	5323738	5324060
1139	Marker43421	Chr4	112.53	scaffold03578	292564	292897	Scaffold000075_1	411806	412128	Scaffold000007	5333943	5334276
1140	Marker7752	Chr4	112.53	scaffold03578	288705	289021	Scaffold000075_1	422583	422916	Scaffold000007	5330084	5330400
1141	Marker26346	Chr4	113.02	scaffold03578	266167	266521	Scaffold000075_1	395385	395739	Scaffold000007	5314450	5314804
1142	Marker25336	Chr4	114.491	scaffold03578	159687	160012	Scaffold000075_1	296169	296494	Scaffold000007	5217947	5218274
1143	Marker33647	Chr4	114.491	scaffold03578	113803	114181	Scaffold000075_1	249583	249961	Scaffold000007	5165564	5165942
1144	Marker40220	Chr4	114.491	scaffold03578	115521	115850	Scaffold000075_1	251301	251632	Scaffold000007	5167283	5167614
1145	Marker12071	Chr4	114.981	scaffold03578	109875	110214	Scaffold000075_1	245654	245993	Scaffold000007	5161654	5161993
1146	Marker40534	Chr4	115.472	scaffold03578	94956	95296	Scaffold000075_1	230876	231216	Scaffold000007	5146608	5146939
1147	Marker34032	Chr4	116.943	scaffold01156	27677	28039	Scaffold000075_1	130443	130805	no hit	no hit	no hit
1148	Marker34424	Chr4	116.943	scaffold03578	80850	81240	Scaffold000075_1	220917	221307	Scaffold000007	5136746	5137136
1149	Marker37108	Chr4	116.943	scaffold00793	1941995	1942388	Scaffold000075_1	190182	190574	Scaffold000007	5105670	5106062
1150	Marker36341	Chr4	117.433	scaffold00715	25445	25841	Scaffold000075_1	77401	77797	Scaffold000007	4984037	4984433
1151	Marker20421	Chr4	118.904	scaffold00715	28477	28806	Scaffold000075_1	74437	74766	Scaffold000007	4978130	4978458
1152	Marker43663	Chr4	119.884	scaffold00715	87531	87887	Scaffold000075_1	17661	18017	Scaffold000007	4921541	4921897
1153	Marker18322	Chr4	120.865	scaffold00715	89242	89573	Scaffold000075_1	15788	16110	Scaffold000007	4919867	4920189
1154	Marker49302	Chr4	122.827	scaffold00614	1164809	1165168	Scaffold000031_1	170683	171042	Scaffold000007	4722476	4722835
1155	Marker13338	Chr4	123.317	scaffold00614	1160818	1161198	Scaffold000031_1	174655	175035	Scaffold000007	4718483	4718863
1156	Marker18830	Chr4	124.297	scaffold00614	1138329	1138695	Scaffold000031_1	197105	197471	Scaffold000007	4696139	4696505
1157	Marker34113	Chr4	125.278	scaffold00614	1058577	1058961	Scaffold000031_3	32801	33185	Scaffold000007	4617312	4617696
1158	Marker37738	Chr4	125.278	scaffold00614	1054987	1055310	Scaffold000031_3	36451	36774	Scaffold000007	4613723	4614046
1159	Marker41778	Chr4	125.278	scaffold00614	1079714	1080064	Scaffold000031_3	13983	14333	Scaffold000007	4637882	4638232
1160	Marker27713	Chr4	126.258	scaffold00614	512355	512689	Scaffold000057	864870	865204	Scaffold000007	4071743	4072079
1161	Marker19576	Chr4	127.729	scaffold00614	98765	99106	Scaffold000057	467573	467914	Scaffold000007	3596549	3596890
1162	Marker42627	Chr4	127.729	no hit	no hit	no hit	Scaffold000057	425508	425863	Scaffold000007	3550109	3550400
1163	Marker17546	Chr4	129.2	scaffold00614	46344	46710	Scaffold000057	415458	415824	Scaffold000007	3539504	3539870
1164	Marker29068	Chr4	130.671	scaffold01000	49228	49570	Scaffold000057	316901	317243	Scaffold000007	3441813	3442155
1165	Marker34913	Chr4	131.652	scaffold01000	55682	56050	Scaffold000057	310421	310789	Scaffold000007	3435350	3435718
1166	Marker37151	Chr4	131.652	scaffold01000	197050	197391	Scaffold000057	176136	176481	Scaffold000007	3299168	3299511
1167	Marker47641	Chr4	132.632	scaffold01000	782000	782376	Scaffold000002_3	1831860	1832236	Scaffold000007	2719949	2720325
1168	Marker33589	Chr4	133.123	scaffold03533	92432	92849	Scaffold000002_3	1766668	1767085	Scaffold000007	2654402	2654819
1169	Marker15251	Chr4	133.613	scaffold03533	102876	103187	Scaffold000002_3	1756363	1756674	Scaffold000007	2644089	2644398
1170	Marker50279	Chr4	133.613	scaffold03533	106891	107285	Scaffold000002_3	1752582	1752976	Scaffold000007	2640148	2640545
1171	Marker22544	Chr4	134.593	scaffold03533	110911	111288	Scaffold000002_3	1748471	1748848	Scaffold000007	2636142	2636759
1172	Marker22367	Chr4	135.088	scaffold03533	119055	119416	Scaffold000002_3	1740357	1740718	Scaffold000007	2627886	2628247
1173	Marker41908	Chr4	136.069	scaffold03533	210469	210847	Scaffold000002_3	1729924	1730237	Scaffold000007	2536939	2537318
1174	Marker5156	Chr4	136.069	scaffold03533	129716	130029	Scaffold000002_3	1648190	1648569	Scaffold000007	2617492	2617805
1175	Marker33054	Chr4	136.559	scaffold03533	227574	227954	Scaffold000002_3	1630998	1631378	Scaffold000007	2519651	2520031
1176	Marker14439	Chr4	137.049	scaffold03533	251366	251690	Scaffold000002_3	1600979	1601367	Scaffold000007	2487583	2487916
1177	Marker46676	Chr4	137.049	scaffold03533	255715	256103	Scaffold000002_3	1604739	1605063	Scaffold000007	2483073	2483461
1178	Marker8373	Chr4	137.049	scaffold03533	255059	255447	Scaffold000002_3	1600323	1600711	Scaffold000007	2483729	2484125
1179	Marker13099	Chr4	137.54	scaffold03533	531266	531578	Scaffold000002_3	1332513	1332839	Scaffold000007	2211923	2212301
1180	Marker13352	Chr4	137.54	scaffold03533	486671	487005	Scaffold000002_3	1376808	1377142	Scaffold000007	2260182	2260516
1181	Marker44837	Chr4	137.54	scaffold03533	735146	735492	Scaffold000002_3	1147850	1148196	Scaffold000007	2007179	2007525
1182	Marker46831	Chr4	137.54	scaffold03533	297243	297610	Scaffold000002_3	1560204	1560571	Scaffold000007	2443758	2444125
1183	Marker48600	Chr4	137.54	scaffold00919	438877	439217	Scaffold000002_3	1411838	1412159	Scaffold000007	2295474	2295795
1184	Marker12797	Chr4	138.03	scaffold02920	139731	140117	Scaffold000002_3	853688	854074	Scaffold000007	1718000	1718388
1185	Marker34827	Chr4	138.03	scaffold02920	203653	204045	Scaffold000002_3	791850	792242	Scaffold000007	1656214	1656606
1186	Marker37815	Chr4	138.03	scaffold03533	748135	748448	Scaffold000002_3	1133128	1133465	Scaffold000007	1993425	1993738
1187	Marker38636	Chr4	138.03	scaffold02500	30757	31100	Scaffold000002_3	705288	705631	Scaffold000007	1569606	1569949
1188	Marker40987	Chr4	138.03	scaffold02920	220551	220940	Scaffold000002_3	775026	775415	Scaffold000007	1639357	1639746
1189	Marker1405	Chr4	138.52	scaffold02500	36779	37093	Scaffold000002_3	699305	699619	Scaffold000007	1563614	1563928
1190	Marker25380	Chr4	139.501	scaffold02500	172107	172455	Scaffold000002_3	559118	559466	Scaffold000007	1422012	1422358
1191	Marker29034	Chr4	139.501	scaffold02500	295624	296008	Scaffold000002_3	436383	436767	Scaffold000007	1295693	1296077
1192	Marker45176	Chr4	140.972	scaffold02500	347481	347825	Scaffold000002_3	384641	384985	Scaffold000007	1243711	1244055
1193	Marker16012	Chr4	141.462	scaffold02500	443879	444261	Scaffold000002_3	195564	195971	Scaffold000007	1146424	1146806
1194	Marker21216	Chr4	141.462	scaffold02500	492875	493262	Scaffold000002_3	200094	200445	Scaffold000007	1097546	1097929
1195	Marker27159	Chr4	141.462	scaffold02500	371873	372192	Scaffold000002_3	288528	288910	Scaffold000007	1219312	1219631
1196	Marker32526	Chr4	141.462	scaffold02500	457569	457924	Scaffold000002_3	240222	240605	Scaffold000007	1132753	1133108
1197	Marker32892	Chr4	141.462	scaffold02500	513026	513399	Scaffold000002_3	360261	360580	Scaffold000007	1077440	1077813
1198	Marker3313	Chr4	141.462	no hit	no hit	no hit	Scaffold000002_3	275149	275504	Scaffold000007	1052791	1053210
1199	Marker35748	Chr4	141.462	scaffold02500	369342	369670	Scaffold000002_3	220352	220725	Scaffold000007	1221838	1222167
1200	Marker42600	Chr4	141.462	scaffold02500	495148	495531	Scaffold000002_3	362783	363111	Scaffold000007	1095275	1095659
1201	Marker45144	Chr4	141.462	scaffold02500	378106	378426	Scaffold000002_3	237949	238333	Scaffold000007	1213081	1213401
1202	Marker47526	Chr4	141.462	scaffold02500	682266	682583	Scaffold000002_3	354020	354340	Scaffold000007	911617	911936
1203	Marker48149	Chr4	141.462	scaffold02500	347829	348178	Scaffold000002_3	54181	54498	Scaffold000007	1243359	1243707
1204	Marker50882	Chr4	141.462	scaffold02500	384987	385376	Scaffold000002_3	384288	384637	Scaffold000007	1206525	1206915
1205	Marker51766	Chr4	141.462	scaffold02500	433692	434091	Scaffold000002_3	347461	347851	Scaffold000007	1156797	1157196
1206	Marker6643	Chr4	141.462	scaffold02500	533528	533879	Scaffold000002_3	298793	299192	Scaffold000007	1057210	1057563
1207	Marker278267	Chr5	0	scaffold00123	224712	225089	Scaffold000030_3	848824	849201	Scaffold000049	219484	219861
1208	Marker278667	Chr5	0	scaffold00123	225093	225421	Scaffold000030_3	848492	848820	Scaffold000049	219152	219480
1209	Marker283584	Chr5	0	scaffold00123	237130	237545	Scaffold000030_3	836428	836843	Scaffold000049	204592	205007
1210	Marker277920	Chr5	0.49	scaffold01261	81578	81988	Scaffold000030_1	432984	433394	Scaffold000054	239217	239627
1211	Marker289791	Chr5	0.49	scaffold02265	204286	204668	Scaffold000030_3	57737	58119	Scaffold000054	19557	19941
1212	Marker290906	Chr5	0.49	scaffold01261	116057	116416	Scaffold000030_1	400934	401293	Scaffold000054	273262	273621
1213	Marker317380	Chr5	0.49	scaffold00229	12059	12437	Scaffold000030_3	632010	632388	Scaffold000111	13652	14030
1214	Marker288425	Chr5	1.471	scaffold01261	136169	136499	Scaffold000030_1	378187	378516	Scaffold000054	293091	293420
1215	Marker298237	Chr5	1.471	scaffold01261	186243	186569	Scaffold000030_1	334050	334379	Scaffold000054	338293	338616
1216	Marker306782	Chr5	1.471	scaffold01261	192030	192406	Scaffold000030_1	328211	328587	Scaffold000054	344098	344473
1217	Marker284007	Chr5	2.942	scaffold01261	211138	211482	Scaffold000030_1	309160	309504	Scaffold000054	360244	360590
1218	Marker278053	Chr5	4.413	scaffold01261	225042	225438	Scaffold000030_1	295104	295500	Scaffold000054	374348	374747
1219	Marker303873	Chr5	5.393	scaffold01261	241762	242109	Scaffold000030_1	281040	281387	Scaffold000054	387792	388138
1220	Marker286813	Chr5	6.864	scaffold01261	243817	244187	Scaffold000030_1	278960	279330	Scaffold000054	389827	390197
1221	Marker315098	Chr5	7.354	scaffold01261	251924	252287	Scaffold000030_1	272983	273346	Scaffold000054	394314	394677
1222	Marker298873	Chr5	7.845	scaffold01261	265818	266148	Scaffold000030_1	259138	259468	Scaffold000054	408206	408691
1223	Marker271448	Chr5	9.708	scaffold01261	283678	284023	Scaffold000030_1	241634	241979	Scaffold000054	426434	426779
1224	Marker326711	Chr5	11.282	scaffold01376	396533	396897	Scaffold000063_5	209394	209758	Scaffold000011	4022503	4022867
1225	Marker275729	Chr5	13.838	scaffold01376	353313	353673	Scaffold000063_5	253029	253389	Scaffold000011	3979157	3979517
1226	Marker291695	Chr5	16.395	scaffold01376	347539	347865	Scaffold000063_5	258842	259169	Scaffold000011	3973356	3973683
1227	Marker304827	Chr5	17.375	scaffold01376	337694	338016	Scaffold000063_5	268696	269018	Scaffold000011	3963514	3963836
1228	Marker291826	Chr5	17.865	scaffold01376	321654	321992	Scaffold000063_5	283703	284041	Scaffold000011	3946560	3946877
1229	Marker311979	Chr5	20.52	scaffold01376	320762	321117	Scaffold000063_5	284579	284934	Scaffold000011	3945667	3946023
1230	Marker311897	Chr5	21.01	scaffold01376	300456	300842	Scaffold000063_5	304755	305141	Scaffold000011	3925544	3925930
1231	Marker304130	Chr5	21.99	scaffold01376	229573	229889	Scaffold000063_5	374918	375234	Scaffold000011	3856014	3856330
1232	Marker310919	Chr5	21.99	scaffold01376	298722	299107	Scaffold000063_5	306491	306876	Scaffold000011	3923808	3924193
1233	Marker319149	Chr5	22.481	scaffold01376	209315	209659	Scaffold000063_5	395212	395557	Scaffold000011	3835713	3836388
1234	Marker273232	Chr5	23.952	scaffold01376	202435	202834	Scaffold000063_5	402000	402399	Scaffold000011	3828848	3829244
1235	Marker323478	Chr5	24.442	scaffold01376	55282	55669	Scaffold000063_5	548247	548635	Scaffold000011	3678720	3679109
1236	Marker310225	Chr5	24.932	scaffold01335	5982	6355	Scaffold000063_5	614916	615291	Scaffold000011	3609867	3610241
1237	Marker322163	Chr5	26.114	scaffold01335	231691	231988	Scaffold000001_7	4591599	4591896	Scaffold000011	3383801	3384098
1238	Marker271184	Chr5	27.585	scaffold02951	1954629	1954963	Scaffold000001_7	4391653	4391987	Scaffold000011	3183370	3183704
1239	Marker312494	Chr5	27.585	scaffold01335	290410	290815	Scaffold000001_7	4532831	4533236	Scaffold000011	3323460	3323866
1240	Marker288714	Chr5	29.056	scaffold02951	1887446	1887758	Scaffold000001_7	4325001	4325314	Scaffold000011	3116635	3116939
1241	Marker292842	Chr5	30.036	scaffold02951	1577997	1578371	Scaffold000001_7	4020485	4020859	Scaffold000011	2809544	2809918
1242	Marker277303	Chr5	31.017	scaffold02951	1119182	1119491	Scaffold000001_7	3566126	3566435	Scaffold000011	2354738	2355047
1243	Marker282215	Chr5	32.488	scaffold02951	1118844	1119178	Scaffold000001_7	3565788	3566122	Scaffold000011	2354400	2354734
1244	Marker325506	Chr5	34.16	scaffold01028	366228	366596	Scaffold000001_7	2214401	2214768	Scaffold000011	993657	994018
1245	Marker294861	Chr5	34.65	scaffold01028	353772	354089	Scaffold000001_7	2201966	2202283	Scaffold000011	981173	981490
1246	Marker302403	Chr5	34.65	scaffold01028	352164	352487	Scaffold000001_7	2200357	2200680	Scaffold000011	979565	979888
1247	Marker287382	Chr5	35.631	scaffold01028	349540	349916	Scaffold000001_7	2197733	2198109	Scaffold000011	976954	977330
1248	Marker299477	Chr5	36.611	scaffold01028	252323	252670	Scaffold000001_7	2101136	2101479	Scaffold000011	880351	880694
1249	Marker296264	Chr5	37.592	scaffold01028	245054	245416	Scaffold000001_7	2087632	2087994	Scaffold000011	871813	872175
1250	Marker319625	Chr5	38.082	scaffold01028	243126	243487	Scaffold000001_7	2085729	2086092	Scaffold000011	869898	870259
1251	Marker283877	Chr5	39.062	scaffold00988	198074	198413	Scaffold000001_7	1759893	1760232	Scaffold000011	533020	533359
1252	Marker296840	Chr5	39.557	scaffold00988	91918	92240	Scaffold000001_7	1653169	1653491	Scaffold000011	430115	430437
1253	Marker276575	Chr5	40.048	scaffold01153	1467609	1468000	Scaffold000001_7	1339339	1339730	Scaffold000011	112262	112342
1254	Marker304715	Chr5	40.048	scaffold01153	1323838	1324163	Scaffold000001_7	1192204	1192529	Scaffold000069	73851	74175
1255	Marker313722	Chr5	41.519	scaffold01153	1245153	1245488	Scaffold000001_7	1113930	1114265	Scaffold000069	157470	157805
1256	Marker291587	Chr5	42.009	scaffold01153	1175970	1176324	Scaffold000001_7	1045750	1046104	Scaffold000069	224351	224705
1257	Marker282033	Chr5	43.48	scaffold01153	1004920	1005313	Scaffold000001_7	875643	876036	Scaffold000069	398392	398785
1258	Marker318567	Chr5	43.97	scaffold01153	808082	808474	Scaffold000001_7	671791	672183	Scaffold000074_1	142717	143108
1259	Marker321148	Chr5	44.46	scaffold01153	604482	604815	Scaffold000001_7	631591	631964	Scaffold000074_1	343502	343835
1260	Marker269360	Chr5	44.95	scaffold01153	188522	188897	Scaffold000001_7	475468	475801	Scaffold000026	2055122	2055497
1261	Marker301321	Chr5	45.441	scaffold01153	35757	36145	Scaffold000001_7	65952	66328	Scaffold000026	1901166	1901554
1262	Marker323679	Chr5	43.97	scaffold01153	767721	768094	Scaffold000029_1	85966	86354	no hit	no hit	no hit
1263	Marker324678	Chr5	45.931	scaffold01153	29010	29346	Scaffold000029_1	92690	93026	Scaffold000026	1894428	1894764
1264	Marker320388	Chr5	46.911	scaffold03639	584617	584956	Scaffold000029_1	184465	184804	Scaffold000026	1800256	1800595
1265	Marker310708	Chr5	47.504	no hit	no hit	no hit	Scaffold000029_1	221197	221575	Scaffold000026	1762939	1763317
1266	Marker325392	Chr5	49.466	scaffold03639	537971	538303	Scaffold000029_1	234392	234724	Scaffold000026	1748150	1748524
1267	Marker322372	Chr5	49.956	scaffold03639	313277	313597	Scaffold000029_1	453291	453611	Scaffold000026	1519080	1519399
1268	Marker299350	Chr5	50.447	scaffold03639	178775	179130	Scaffold000029_1	583757	584112	Scaffold000026	1382964	1383319
1269	Marker285599	Chr5	51.427	scaffold03639	166078	166403	Scaffold000029_1	595352	595677	Scaffold000026	1370804	1371129
1270	Marker284916	Chr5	52.408	scaffold03639	121775	122129	Scaffold000029_1	638683	639037	Scaffold000026	1327009	1327363
1271	Marker312262	Chr5	52.408	scaffold03639	139612	139930	Scaffold000029_1	620891	621209	Scaffold000026	1344823	1345133
1272	Marker274833	Chr5	54.37	scaffold03639	103185	103531	Scaffold000029_1	657075	657421	Scaffold000026	1308425	1308771
1273	Marker298766	Chr5	54.37	scaffold03639	112388	112779	Scaffold000029_1	647816	648207	Scaffold000026	1317625	1318016
1274	Marker309277	Chr5	54.37	scaffold03639	111988	112316	Scaffold000029_1	648279	648607	Scaffold000026	1317225	1317553
1275	Marker319005	Chr5	54.37	scaffold03639	120971	121304	Scaffold000029_1	639507	639836	Scaffold000026	1326205	1326538
1276	Marker314560	Chr5	55.35	scaffold01080	652781	653129	Scaffold000029_1	1116290	1116638	Scaffold000026	839797	840145
1277	Marker326050	Chr5	55.35	scaffold03726	193651	194039	Scaffold000033_3	436902	437290	Scaffold000040	500471	500859
1278	Marker295161	Chr5	56.821	scaffold03726	206839	207226	Scaffold000033_3	449067	449454	Scaffold000040	514082	514469
1279	Marker273200	Chr5	57.311	scaffold02911	9411	9763	Scaffold000033_1	8037	8389	Scaffold000040	11289	11641
1280	Marker286203	Chr5	58.292	scaffold00555	186954	187276	no hit	no hit	no hit	Scaffold000084	183356	183681
1281	Marker287609	Chr5	58.782	scaffold02207	341754	342119	Scaffold000023_9	102539	102904	Scaffold000042	126585	126952
1282	Marker288678	Chr5	59.865	scaffold00444	381548	381892	Scaffold000023_3	1318969	1319313	Scaffold000042	937130	937469
1283	Marker277553	Chr5	61.827	scaffold00444	484677	485006	Scaffold000023_3	1226000	1226333	Scaffold000044	49418	49745
1284	Marker273578	Chr5	63.298	scaffold00444	512170	512488	Scaffold000023_3	1198612	1198930	Scaffold000044	77301	77619
1285	Marker308004	Chr5	64.872	scaffold00444	515107	515499	Scaffold000023_3	1195603	1195994	Scaffold000044	80239	80632
1286	Marker324901	Chr5	66.343	scaffold03611	2061383	2061769	no hit	no hit	no hit	Scaffold000008	3701768	3702154
1287	Marker299379	Chr5	66.833	scaffold03223	877	1200	Scaffold000023_3	128906	129229	Scaffold000080	98368	98691
1288	Marker323177	Chr5	67.917	scaffold03324	59270	59629	Scaffold000023_3	64399	64758	Scaffold000080	166567	166926
1289	Marker325280	Chr5	70.37	scaffold03324	77426	77817	Scaffold000023_3	46213	46604	Scaffold000080	185318	185710
1290	Marker283651	Chr5	72.042	scaffold02964	42697	43060	Scaffold000115	76178	76541	Scaffold000067	402856	403219
1291	Marker318459	Chr5	72.042	scaffold03324	90186	90512	Scaffold000023_3	33516	33842	Scaffold000080	198115	198441
1292	Marker273457	Chr5	72.537	scaffold02964	14376	14710	Scaffold000115	104354	104688	Scaffold000067	371907	372241
1293	Marker312618	Chr5	73.027	scaffold02964	1949	2265	Scaffold000115	116641	116957	Scaffold000067	358196	358512
1294	Marker292157	Chr5	74.498	scaffold03054	29895	30275	Scaffold000115	150324	150704	no hit	no hit	no hit
1295	Marker301287	Chr5	74.498	scaffold03054	27561	27898	Scaffold000115	147991	148327	Scaffold000067	310482	310818
1296	Marker283207	Chr5	74.989	scaffold00438	12345	12661	Scaffold000058_3	455303	455619	Scaffold000067	116975	117307
1297	Marker314780	Chr5	74.989	scaffold03054	108423	108740	Scaffold000115	223287	223604	Scaffold000067	236461	236779
1298	Marker315336	Chr5	74.989	scaffold00438	16622	16963	Scaffold000058_3	451001	451342	Scaffold000067	112661	113002
1299	Marker322747	Chr5	75.479	scaffold00438	133789	134103	Scaffold000058_3	333443	333757	Scaffold000065	443257	443571
1300	Marker289211	Chr5	75.969	scaffold00438	145355	145665	Scaffold000058_3	323759	324069	Scaffold000065	429827	430137
1301	Marker275912	Chr5	76.459	scaffold00438	196316	196698	Scaffold000058_3	278673	279055	Scaffold000065	380755	381137
1302	Marker310911	Chr5	76.949	no hit	no hit	no hit	Scaffold000058_3	239933	240265	Scaffold000065	335045	335378
1303	Marker271311	Chr5	77.44	scaffold02581	502843	503156	Scaffold000058_1	216496	216809	Scaffold000031	1406078	1406391
1304	Marker271785	Chr5	77.44	scaffold02978	941826	942158	Scaffold000006	120367	120699	Scaffold000016	3719651	3719731
1305	Marker279052	Chr5	77.44	scaffold02581	530860	531271	Scaffold000058_1	184595	185006	Scaffold000031	1372778	1373189
1306	Marker282096	Chr5	77.44	scaffold00154	603574	603898	Scaffold000041_7	752180	752504	Scaffold000031	196805	197129
1307	Marker283819	Chr5	77.44	scaffold00438	234249	234584	Scaffold000058_3	238930	239265	Scaffold000065	334042	334377
1308	Marker297363	Chr5	77.44	scaffold02653	2255044	2255430	Scaffold000006	2439094	2439480	Scaffold000018	1367757	1368143
1309	Marker299045	Chr5	77.44	scaffold00438	549284	549599	Scaffold000058_1	750039	750354	Scaffold000065	14398	14713
1310	Marker299174	Chr5	77.44	scaffold00438	239374	239705	Scaffold000058_3	233254	233585	Scaffold000065	327633	327964
1311	Marker303565	Chr5	77.44	scaffold01142	886009	886342	Scaffold000008	2185336	2185667	Scaffold000016	2218069	2218402
1312	Marker303875	Chr5	77.44	scaffold02978	338584	338950	Scaffold000008	3096140	3096507	Scaffold000016	3115537	3115907
1313	Marker313090	Chr5	77.44	scaffold02653	854302	854642	Scaffold000006	1055517	1055857	Scaffold000018	2749263	2749602
1314	Marker321022	Chr5	77.44	scaffold02581	505523	505860	Scaffold000058_1	209845	210182	Scaffold000031	1399496	1399833
1315	Marker107136	Chr6	0	scaffold01044	453300	453640	Scaffold000017	167445	167782	Scaffold000008	450322	450662
1316	Marker118916	Chr6	0	scaffold01044	453775	454168	Scaffold000017	439786	440152	Scaffold000008	450797	451190
1317	Marker60620	Chr6	0	scaffold01044	171608	171944	Scaffold000017	204507	204883	Scaffold000008	169160	169502
1318	Marker63491	Chr6	0	scaffold01044	442739	443105	Scaffold000017	449973	450313	Scaffold000008	439818	440184
1319	Marker79859	Chr6	0	scaffold01044	208511	208887	Scaffold000017	450448	450841	Scaffold000008	206173	206549
1320	Marker104263	Chr6	0.49	scaffold01044	457805	458159	Scaffold000017	521351	521681	Scaffold000008	454830	455184
1321	Marker110175	Chr6	0.49	scaffold01044	614749	615090	Scaffold000017	548586	548905	Scaffold000008	613243	613584
1322	Marker113899	Chr6	0.49	scaffold01044	510503	510823	Scaffold000017	613379	613716	Scaffold000008	508005	508327
1323	Marker57248	Chr6	0.49	scaffold01044	524199	524529	Scaffold000017	516184	516507	Scaffold000008	522368	522698
1324	Marker60498	Chr6	0.49	scaffold00998	3012557	3012875	Scaffold000017	454478	454832	Scaffold000008	549538	549865
1325	Marker67025	Chr6	0.49	scaffold01044	616177	616514	Scaffold000017	611951	612292	Scaffold000008	614667	614993
1326	Marker98090	Chr6	0.49	scaffold01044	518987	519310	Scaffold000017	508265	508586	Scaffold000008	517026	517349
1327	Marker85320	Chr6	1.471	scaffold01274	1040144	1040468	Scaffold000017	792214	792579	Scaffold000008	797818	798183
1328	Marker89931	Chr6	1.471	scaffold01044	797607	797956	Scaffold000017	793885	794234	Scaffold000008	799489	799838
1329	Marker90520	Chr6	1.471	scaffold01044	787879	788249	Scaffold000017	783982	784352	Scaffold000008	789740	790110
1330	Marker115327	Chr6	1.961	scaffold01044	806542	806949	Scaffold000017	895512	895882	Scaffold000008	808448	808851
1331	Marker77403	Chr6	1.961	scaffold01044	900087	900457	Scaffold000017	802821	803224	Scaffold000008	900611	900981
1332	Marker110428	Chr6	2.451	scaffold01044	947729	948094	Scaffold000017	943016	943382	Scaffold000008	948732	949098
1333	Marker70689	Chr6	3.432	scaffold01044	950294	950646	Scaffold000017	945579	945931	Scaffold000008	951259	951611
1334	Marker64295	Chr6	3.922	scaffold01044	1030785	1031112	Scaffold000017	1027274	1027601	Scaffold000008	1030971	1031283
1335	Marker75384	Chr6	3.922	scaffold01044	1066947	1067308	Scaffold000017	1063103	1063464	Scaffold000008	1067491	1067852
1336	Marker76359	Chr6	3.922	scaffold01044	1064645	1065053	Scaffold000017	1060801	1061209	Scaffold000008	1065177	1065585
1337	Marker71609	Chr6	5.393	scaffold01044	1151720	1152104	Scaffold000017	1147623	1148007	Scaffold000008	1152264	1152648
1338	Marker112985	Chr6	5.883	scaffold01044	1175167	1175508	Scaffold000017	1264389	1264781	Scaffold000008	1175683	1176014
1339	Marker86705	Chr6	5.883	scaffold01044	1270871	1271263	Scaffold000017	1171105	1171446	Scaffold000008	1275444	1275830
1340	Marker112052	Chr6	6.373	scaffold01044	1388570	1388908	Scaffold000017	1343250	1343602	Scaffold000008	1391991	1392329
1341	Marker60734	Chr6	6.373	scaffold01044	1351014	1351366	Scaffold000017	1400490	1400851	Scaffold000008	1355276	1355628
1342	Marker66368	Chr6	6.373	scaffold01044	1405224	1405585	Scaffold000017	1384055	1384394	Scaffold000008	1408076	1408156
1343	Marker90643	Chr6	6.864	scaffold01044	1406461	1406810	Scaffold000017	1401727	1402068	Scaffold000008	1408897	1409238
1344	Marker70014	Chr6	7.354	scaffold03132	424006	424410	Scaffold000017	1439485	1439889	Scaffold000008	1448304	1448708
1345	Marker107946	Chr6	7.844	scaffold03132	394095	394465	Scaffold000017	1463476	1463839	Scaffold000008	1474980	1475350
1346	Marker95448	Chr6	7.844	scaffold03132	397964	399243	Scaffold000017	1467298	1467668	Scaffold000008	1471116	1471482
1347	Marker115826	Chr6	8.334	scaffold03132	61834	62166	Scaffold000017	1468089	1468437	Scaffold000008	1811917	1812241
1348	Marker82519	Chr6	8.334	scaffold03132	393327	393675	Scaffold000017	1798798	1799130	Scaffold000008	1475771	1476119
1349	Marker105169	Chr6	8.824	scaffold03132	37876	38209	Scaffold000017	1822884	1823218	Scaffold000008	1835504	1835838
1350	Marker105110	Chr6	9.315	scaffold01290	1573	1967	Scaffold000017	1834574	1834939	Scaffold000008	1861222	1861619
1351	Marker84988	Chr6	9.315	scaffold00542	212638	212996	Scaffold000017	1849482	1849878	Scaffold000008	1846324	1846689
1352	Marker106228	Chr6	9.805	scaffold03132	5545	5900	Scaffold000017	1852703	1853089	Scaffold000008	1866816	1867171
1353	Marker93641	Chr6	9.805	scaffold03132	7866	8252	Scaffold000017	1855075	1855430	Scaffold000008	1864424	1864810
1354	Marker72522	Chr6	10.295	scaffold03611	3876438	3876794	Scaffold000017	1869140	1869496	Scaffold000008	1882081	1882437
1355	Marker104251	Chr6	10.785	scaffold03611	3821013	3821359	Scaffold000017	1924015	1924361	Scaffold000008	1936754	1937100
1356	Marker100329	Chr6	11.275	scaffold03611	3799932	3800317	Scaffold000017	1944197	1944582	Scaffold000008	1957731	1958116
1357	Marker115880	Chr6	11.275	scaffold03611	3819033	3819453	Scaffold000017	1925929	1926349	Scaffold000008	1938668	1939088
1358	Marker109693	Chr6	11.766	scaffold03611	3798842	3799170	Scaffold000017	1945340	1945671	Scaffold000008	1958878	1959207
1359	Marker70624	Chr6	12.746	scaffold03611	3739081	3739425	Scaffold000017	2004845	2005203	Scaffold000008	2020105	2020462
1360	Marker79852	Chr6	12.746	scaffold03611	3615915	3616317	Scaffold000017	2125537	2125939	Scaffold000008	2141180	2141584
1361	Marker95579	Chr6	12.746	scaffold03611	3705560	3705908	Scaffold000017	2038671	2039019	Scaffold000008	2053739	2054087
1362	Marker95600	Chr6	12.746	scaffold03611	3751274	3751632	Scaffold000017	1992727	1993085	Scaffold000008	2005999	2006357
1363	Marker97928	Chr6	12.746	scaffold03611	3735270	3735612	Scaffold000017	2008712	2009054	Scaffold000008	2023948	2024290
1364	Marker85069	Chr6	13.236	scaffold03611	2672454	2672818	Scaffold000017	2183006	2183345	Scaffold000008	2194647	2194986
1365	Marker109071	Chr6	13.727	scaffold03611	3526361	3526744	Scaffold000017	2310151	2310468	Scaffold000008	2234344	2234727
1366	Marker67038	Chr6	13.727	scaffold03611	3424709	3425026	Scaffold000017	2224633	2225018	Scaffold000008	2333929	2334246
1367	Marker68752	Chr6	13.727	scaffold03611	3511495	3511880	Scaffold000017	2200950	2201312	Scaffold000008	2249084	2249469
1368	Marker86184	Chr6	13.727	scaffold03611	3540260	3540622	Scaffold000017	2300161	2300496	Scaffold000008	2221754	2222116
1369	Marker95548	Chr6	13.727	scaffold03611	3434684	3435019	Scaffold000017	2209877	2210260	Scaffold000008	2323961	2324296
1370	Marker67814	Chr6	14.217	scaffold03611	3420138	3420511	Scaffold000017	2314639	2315014	Scaffold000008	2338424	2338796
1371	Marker97957	Chr6	14.217	scaffold03611	3388310	3388625	Scaffold000017	2345147	2345462	Scaffold000008	2369955	2370270
1372	Marker104468	Chr6	15.197	scaffold03611	3362843	3363186	Scaffold000017	2370545	2370888	Scaffold000008	2395029	2395373
1373	Marker101250	Chr6	15.688	scaffold03611	3252051	3252425	Scaffold000017	2501918	2502244	Scaffold000008	2502019	2502393
1374	Marker61140	Chr6	15.688	scaffold03611	3234329	3234654	Scaffold000017	2487489	2487824	Scaffold000008	2520418	2520747
1375	Marker80682	Chr6	15.688	scaffold03611	3248871	3249207	Scaffold000017	2388142	2388507	Scaffold000008	2505234	2505571
1376	Marker96122	Chr6	15.688	scaffold03611	3344849	3345214	Scaffold000017	2484440	2484814	Scaffold000008	2415937	2416302
1377	Marker105674	Chr6	17.159	scaffold03611	3220344	3220722	Scaffold000017	2514497	2514875	Scaffold000008	2529963	2530339
1378	Marker66815	Chr6	17.649	scaffold03611	3148711	3149068	Scaffold000017	2578898	2579255	Scaffold000008	2598013	2598370
1379	Marker74955	Chr6	17.649	scaffold03611	3206230	3206609	Scaffold000017	2527561	2527931	Scaffold000008	2543565	2543944
1380	Marker76118	Chr6	17.649	scaffold03611	3186660	3187038	Scaffold000017	2545856	2546234	Scaffold000008	2563093	2563471
1381	Marker76737	Chr6	17.649	scaffold03611	3171443	3171810	Scaffold000017	2556353	2556720	Scaffold000008	2575419	2575786
1382	Marker87295	Chr6	17.649	scaffold03611	3204225	3204574	Scaffold000017	2529586	2529935	Scaffold000008	2545591	2545940
1383	Marker98468	Chr6	17.649	scaffold03611	3184253	3184595	Scaffold000017	2548296	2548647	Scaffold000008	2565537	2565879
1384	Marker115604	Chr6	18.629	scaffold03611	3056455	3056819	Scaffold000022_1	85562	85951	Scaffold000008	2690913	2691277
1385	Marker64322	Chr6	18.629	scaffold03611	3017592	3017953	Scaffold000022_1	46488	46866	Scaffold000008	2733797	2734186
1386	Marker68212	Chr6	18.629	scaffold03611	3055298	3055673	Scaffold000017	2591951	2592322	Scaffold000008	2692062	2692440
1387	Marker82817	Chr6	18.629	scaffold03611	3135579	3135950	Scaffold000022_1	51271	51616	Scaffold000008	2611149	2611520
1388	Marker83610	Chr6	18.629	scaffold03611	3050538	3050883	Scaffold000022_1	45337	45702	Scaffold000008	2696822	2697167
1389	Marker66317	Chr6	19.119	scaffold03611	2927858	2928243	Scaffold000022_1	171496	171881	Scaffold000008	2820517	2820902
1390	Marker68994	Chr6	19.119	scaffold03611	2908898	2909277	Scaffold000022_1	185056	185433	Scaffold000008	2834415	2834791
1391	Marker86701	Chr6	19.61	scaffold03611	2888730	2889095	Scaffold000022_1	204626	204991	Scaffold000008	2853833	2854204
1392	Marker74674	Chr6	20.1	scaffold03611	2806805	2807188	Scaffold000022_1	284792	285175	Scaffold000008	2938926	2939309
1393	Marker75587	Chr6	20.1	scaffold03611	2867193	2867593	Scaffold000022_1	225895	226294	Scaffold000008	2875101	2875500
1394	Marker110294	Chr6	20.59	scaffold03611	2789766	2790095	Scaffold000022_1	301524	301853	Scaffold000008	2956758	2957087
1395	Marker69781	Chr6	21.08	scaffold03611	2711956	2712275	Scaffold000022_1	379350	379669	Scaffold000008	3033798	3034118
1396	Marker86906	Chr6	21.08	scaffold03611	2693878	2694243	Scaffold000022_1	398032	398386	Scaffold000008	3053420	3053496
1397	Marker58041	Chr6	21.571	scaffold03611	2677155	2677481	Scaffold000022_1	415051	415377	Scaffold000008	3068299	3068625
1398	Marker84994	Chr6	23.532	scaffold03132	26128	26491	Scaffold000022_1	419054	419418	Scaffold000008	3072824	3073188
1399	Marker101628	Chr6	24.023	scaffold03611	2666179	2666588	Scaffold000022_1	419766	420162	Scaffold000008	3078857	3079266
1400	Marker65985	Chr6	24.023	scaffold03611	2671710	2672106	Scaffold000022_1	425073	425482	Scaffold000008	3073536	3073933
1401	Marker102420	Chr6	24.513	scaffold03611	2608208	2608578	Scaffold000022_1	483399	483769	Scaffold000008	3138520	3138891
1402	Marker83113	Chr6	25.493	scaffold03611	2587077	2587404	Scaffold000022_1	505281	505607	Scaffold000008	3160552	3160878
1403	Marker60282	Chr6	26.474	no hit	no hit	no hit	Scaffold000022_1	543025	543353	Scaffold000026	778643	778723
1404	Marker66510	Chr6	26.964	scaffold03611	2473486	2473901	Scaffold000022_1	622497	622912	Scaffold000008	3280746	3281161
1405	Marker68084	Chr6	27.454	scaffold03611	2427758	2428133	Scaffold000022_1	667137	667512	Scaffold000008	3326563	3326938
1406	Marker86059	Chr6	27.454	scaffold03611	2419830	2420173	Scaffold000022_1	675101	675444	Scaffold000008	3337444	3337787
1407	Marker118589	Chr6	27.944	scaffold03611	2372113	2372421	Scaffold000022_1	717659	717967	Scaffold000008	3381195	3381493
1408	Marker57674	Chr6	28.435	scaffold03611	2359164	2359498	Scaffold000022_1	730572	730904	Scaffold000008	3394287	3394619
1409	Marker113776	Chr6	29.126	scaffold03611	2345250	2345656	Scaffold000022_1	920388	920767	Scaffold000008	3408347	3408751
1410	Marker64828	Chr6	29.126	scaffold03611	2168215	2168594	Scaffold000022_1	819798	820100	Scaffold000008	3595084	3595463
1411	Marker84793	Chr6	29.126	scaffold03611	2268841	2269143	Scaffold000022_1	741277	741686	Scaffold000008	3489929	3490232
1412	Marker98073	Chr6	29.126	scaffold03611	2346039	2346448	Scaffold000022_1	742069	742473	Scaffold000008	3407555	3407964
1413	Marker91404	Chr6	29.616	scaffold03611	2150324	2150635	Scaffold000022_1	938227	938538	Scaffold000008	3612946	3613257
1414	Marker70684	Chr6	30.106	scaffold03611	2120990	2121397	Scaffold000022_1	966806	967213	Scaffold000008	3641936	3642344
1415	Marker83927	Chr6	30.106	scaffold03611	2122297	2122632	Scaffold000022_1	965573	965908	Scaffold000008	3640701	3641036
1416	Marker83097	Chr6	30.797	scaffold03611	2118224	2118596	Scaffold000022_1	969624	969996	Scaffold000008	3644739	3645111
1417	Marker95826	Chr6	30.797	scaffold03611	2117545	2117850	Scaffold000022_1	970377	970687	Scaffold000008	3645485	3645790
1418	Marker117418	Chr6	32.268	scaffold03611	1979336	1979665	Scaffold000022_1	1109016	1109345	Scaffold000008	3784709	3785037
1419	Marker119244	Chr6	32.268	scaffold03611	1913145	1913484	Scaffold000022_1	1175856	1176198	Scaffold000008	3850291	3850631
1420	Marker62921	Chr6	33.249	scaffold03611	1892127	1892488	Scaffold000022_1	1196947	1197308	Scaffold000008	3871453	3871812
1421	Marker99899	Chr6	33.739	scaffold03611	1835472	1835804	Scaffold000044_9	848425	848757	Scaffold000008	3929978	3930310
1422	Marker82514	Chr6	34.229	scaffold03611	1800529	1800854	Scaffold000044_9	810736	811061	Scaffold000008	3967286	3967613
1423	Marker113466	Chr6	34.72	scaffold03611	1790791	1791141	Scaffold000044_9	808410	808766	Scaffold000008	3976821	3977171
1424	Marker115716	Chr6	34.72	scaffold03611	1781895	1782262	Scaffold000044_9	800993	801343	Scaffold000008	3985871	3986238
1425	Marker63772	Chr6	34.72	scaffold03611	1798203	1798559	Scaffold000044_9	792065	792432	Scaffold000008	3969577	3969933
1426	Marker103977	Chr6	35.21	scaffold03611	1768804	1769193	Scaffold000044_9	771956	772281	Scaffold000008	3999110	3999499
1427	Marker76685	Chr6	35.21	scaffold03611	1762159	1762483	Scaffold000044_9	778663	779052	Scaffold000008	4005817	4006141
1428	Marker117365	Chr6	35.7	scaffold03611	1758040	1758373	Scaffold000044_9	760752	761091	Scaffold000008	4009889	4010235
1429	Marker88305	Chr6	35.7	scaffold03611	1750900	1751239	Scaffold000044_9	767836	768169	Scaffold000008	4017112	4017451
1430	Marker91680	Chr6	36.19	scaffold03611	1747845	1748209	Scaffold000044_9	757691	758055	Scaffold000008	4020139	4020503
1431	Marker115993	Chr6	37.171	scaffold03611	1726690	1727080	Scaffold000044_9	757333	757687	Scaffold000008	4041116	4041505
1432	Marker118181	Chr6	37.171	scaffold03611	1736758	1737154	Scaffold000044_9	736670	737060	Scaffold000008	4031119	4031514
1433	Marker96335	Chr6	37.171	scaffold03611	1747487	1747841	Scaffold000044_9	746624	747020	Scaffold000008	4020507	4020861
1434	Marker106523	Chr6	37.661	scaffold03611	1724482	1724830	Scaffold000044_9	734462	734810	Scaffold000008	4043365	4043713
1435	Marker112960	Chr6	38.641	scaffold03611	1713817	1714208	Scaffold000044_9	589614	589985	Scaffold000008	4053720	4054111
1436	Marker62220	Chr6	38.641	scaffold03611	1575009	1575380	Scaffold000044_9	724167	724558	Scaffold000008	4188585	4188956
1437	Marker117047	Chr6	40.112	scaffold03611	1531631	1531952	Scaffold000044_9	546474	546795	Scaffold000008	4231971	4232292
1438	Marker92752	Chr6	40.603	scaffold03611	1430992	1431367	Scaffold000044_9	449422	449797	Scaffold000008	4328968	4329343
1439	Marker107583	Chr6	42.074	scaffold03611	1410941	1411319	Scaffold000044_9	429652	430030	Scaffold000008	4348906	4349284
1440	Marker103958	Chr6	43.054	scaffold03611	1280989	1281377	Scaffold000044_9	296265	296653	Scaffold000008	4486340	4486728
1441	Marker68980	Chr6	43.544	scaffold03611	1280146	1280560	Scaffold000044_9	295422	295836	Scaffold000008	4487157	4487568
1442	Marker76133	Chr6	44.035	scaffold03611	1278777	1279138	Scaffold000044_9	294042	294416	Scaffold000008	4488576	4488950
1443	Marker116686	Chr6	45.015	scaffold03611	1247014	1247374	Scaffold000044_9	267013	267399	Scaffold000008	4521235	4521595
1444	Marker98645	Chr6	45.015	scaffold03611	1249530	1249915	Scaffold000044_9	264487	264847	Scaffold000008	4518683	4519069
1445	Marker117269	Chr6	45.505	scaffold03611	1163322	1163708	Scaffold000044_9	204031	204390	Scaffold000008	4603520	4603906
1446	Marker67002	Chr6	45.505	scaffold03611	1188182	1188541	Scaffold000117_3	60058	60386	Scaffold000008	4577912	4578271
1447	Marker84039	Chr6	45.505	scaffold03611	908276	908604	Scaffold000117_3	42497	42845	Scaffold000008	4856162	4856485
1448	Marker92361	Chr6	45.505	scaffold03611	890712	891060	Scaffold000044_9	178791	179177	Scaffold000008	4873738	4874086
1449	Marker81720	Chr6	46.486	scaffold03611	822867	823278	Scaffold000010_5	1827813	1828224	Scaffold000008	4941529	4941926
1450	Marker104349	Chr6	46.976	scaffold03611	816710	817116	Scaffold000010_5	1821665	1822070	Scaffold000008	4951532	4951934
1451	Marker116258	Chr6	46.976	scaffold03611	807398	807743	Scaffold000010_5	1813421	1813766	Scaffold000008	4961697	4962042
1452	Marker76566	Chr6	47.466	scaffold03611	789650	790030	Scaffold000010_5	1796154	1796534	Scaffold000008	4979260	4979640
1453	Marker80394	Chr6	47.957	scaffold03611	749035	749405	Scaffold000010_5	1758999	1759369	Scaffold000008	5016130	5016500
1454	Marker99928	Chr6	48.937	scaffold03611	696084	696410	Scaffold000010_5	1706894	1707220	Scaffold000008	5068485	5068811
1455	Marker86075	Chr6	49.628	scaffold03611	415399	415725	Scaffold000010_5	1436196	1436524	Scaffold000008	5342075	5342403
1456	Marker85900	Chr6	50.609	scaffold03904	1285097	1285498	Scaffold000010_5	1384170	1384528	Scaffold000008	5394231	5394589
1457	Marker85980	Chr6	50.609	no hit	no hit	no hit	Scaffold000010_5	1312865	1313224	no hit	no hit	no hit
1458	Marker104790	Chr6	51.589	scaffold03611	351512	351871	Scaffold000010_5	1373329	1373721	Scaffold000008	5405189	5405581
1459	Marker96278	Chr6	51.589	scaffold03611	290034	290619	Scaffold000010_5	1304769	1305101	Scaffold000008	5465640	5465998
1460	Marker60325	Chr6	52.079	scaffold03611	281924	282256	Scaffold000010_5	1278650	1279000	Scaffold000008	5473752	5474084
1461	Marker109173	Chr6	53.06	scaffold03611	255855	256204	Scaffold000010_5	1253726	1254087	Scaffold000008	5499789	5500138
1462	Marker91689	Chr6	53.55	scaffold03611	229469	229829	Scaffold000010_5	1137500	1137898	Scaffold000008	5517114	5517475
1463	Marker86521	Chr6	54.04	scaffold03611	107476	107874	Scaffold000010_5	1133400	1133756	Scaffold000008	5635110	5635508
1464	Marker96639	Chr6	54.531	scaffold03611	103111	103467	Scaffold000010_5	1126811	1127166	Scaffold000008	5638769	5639125
1465	Marker74688	Chr6	58.268	no hit	no hit	no hit	Scaffold000010_5	88507	88893	Scaffold000008	5656716	5657071
1466	Marker67414	Chr6	59.248	scaffold03487	960024	960410	Scaffold000015_5	2137602	2137921	Scaffold000020	2854477	2854852
1467	Marker76066	Chr6	59.739	scaffold00998	3031762	3032081	Scaffold000015_5	2338389	2338721	Scaffold000020	2500967	2501286
1468	Marker80947	Chr6	59.739	no hit	no hit	no hit	Scaffold000015_5	1309411	1309774	Scaffold000020	2690830	2691160
1469	Marker105162	Chr6	61.21	scaffold00998	2209852	2210214	Scaffold000015_5	117859	118173	Scaffold000020	1643827	1644191
1470	Marker73589	Chr6	61.7	scaffold00998	962268	962581	Scaffold000015_5	108342	108696	Scaffold000020	401518	401831
1471	Marker83979	Chr6	63.662	scaffold00998	952712	953074	Scaffold000015_5	104713	105026	Scaffold000020	391518	391880
1472	Marker61516	Chr6	64.152	scaffold00998	949265	949578	Scaffold000015_5	81825	82195	Scaffold000020	388086	388369
1473	Marker76444	Chr6	64.647	scaffold00998	921998	922368	Scaffold000015_5	77681	78030	Scaffold000020	365211	365581
1474	Marker102530	Chr6	65.137	scaffold00998	917857	918206	Scaffold000072	951821	952184	Scaffold000020	361076	361425
1475	Marker62671	Chr6	66.118	scaffold00998	812075	812438	Scaffold000072	963725	964088	Scaffold000020	252878	253241
1476	Marker69735	Chr6	66.118	scaffold00998	823294	823638	Scaffold000072	760998	761348	Scaffold000020	265646	265938
1477	Marker86812	Chr6	67.098	scaffold00998	621202	621552	Scaffold000072	468763	469142	Scaffold000020	61068	61418
1478	Marker71913	Chr6	68.079	scaffold00998	326598	326977	Scaffold000072	453278	453647	Scaffold000006_2	239527	239911
1479	Marker86684	Chr6	69.059	scaffold00998	311118	311487	Scaffold000072	382662	382989	Scaffold000002_2	2823317	2823758
1480	Marker84776	Chr6	69.549	scaffold00998	236577	236904	Scaffold000072	72661	73062	Scaffold000006_2	325998	326325
1481	Marker85806	Chr6	71.02	scaffold00927	1909328	1909699	Scaffold000072	13121	13514	Scaffold000006_2	639075	639476
1482	Marker90056	Chr6	71.712	scaffold03904	1225037	1225430	Scaffold000045_7_1	492204	492568	Scaffold000006_2	698625	699025
1483	Marker106357	Chr6	73.183	scaffold03904	492518	492855	Scaffold000045_7_1	35857	36223	Scaffold000006_2	1434021	1434358
1484	Marker107907	Chr6	73.183	scaffold03904	507517	507874	Scaffold000045_7_1	15428	15797	Scaffold000006_2	1418880	1419237
1485	Marker59247	Chr6	73.183	scaffold03904	712873	713237	Scaffold000045_7_1	708354	708691	Scaffold000006_2	1204551	1204915
1486	Marker69189	Chr6	73.183	scaffold03904	1177989	1178354	Scaffold000045_7_1	693533	693890	Scaffold000006_2	745565	745931
1487	Marker93956	Chr6	73.183	scaffold03904	1196097	1196466	Scaffold000045_7_1	708695	709023	Scaffold000006_2	727506	727863
1488	Marker70099	Chr6	73.678	scaffold03904	492186	492514	Scaffold000045_7_1	805272	805662	Scaffold000006_2	1434362	1434690
1489	Marker96573	Chr6	74.168	scaffold03904	394275	394666	Scaffold000045_7_1	836009	836408	Scaffold000006_2	1530679	1531070
1490	Marker83639	Chr6	74.658	scaffold03904	363320	363719	Scaffold000045_7_1	907854	908217	Scaffold000006_2	1566469	1566867
1491	Marker63246	Chr6	75.148	scaffold03904	291094	291457	Scaffold000045_7_1	906217	906568	Scaffold000006_2	1645121	1645523
1492	Marker80985	Chr6	75.148	scaffold03904	292748	293099	Scaffold000045_7_1	875635	875967	Scaffold000006_2	1643481	1643832
1493	Marker87131	Chr6	75.148	scaffold03904	323343	323675	Scaffold000045_7_1	951327	951698	Scaffold000006_2	1612220	1612552
1494	Marker72368	Chr6	76.619	scaffold03904	241787	242158	Scaffold000045_7_1	980007	980356	Scaffold000006_2	1687844	1688266
1495	Marker85643	Chr6	77.31	scaffold00035	21680	22067	Scaffold000045_7_1	982026	982381	Scaffold000006_2	1717509	1717858
1496	Marker87207	Chr6	77.31	scaffold03904	211241	211596	Scaffold000045_7_1	991229	991630	Scaffold000006_2	1719528	1719882
1497	Marker63340	Chr6	78.291	scaffold03904	202544	202945	Scaffold000045_7_1	994459	994834	Scaffold000006_2	1728757	1729158
1498	Marker97881	Chr6	78.291	scaffold03904	199343	199718	Scaffold000045_7_1	996145	996507	Scaffold000006_2	1731957	1732391
1499	Marker81869	Chr6	78.781	scaffold03904	197670	198032	Scaffold000045_7_1	1008352	1008768	Scaffold000006_2	1733702	1734064
1500	Marker82467	Chr6	79.762	scaffold03904	185114	185530	Scaffold000045_7_1	1076910	1077268	Scaffold000006_2	1745079	1745495
1501	Marker91240	Chr6	79.762	scaffold03904	106745	107103	Scaffold000045_7_1	1093020	1093340	Scaffold000006_2	1810530	1810888
1502	Marker86467	Chr6	80.252	scaffold03904	90489	90809	Scaffold000045_7_1	1081610	1081977	Scaffold000006_2	1826656	1826976
1503	Marker98618	Chr6	80.252	scaffold03904	102019	102386	Scaffold000045_7_1	1109046	1109354	Scaffold000006_2	1815242	1815609
1504	Marker58418	Chr6	80.742	scaffold03904	74602	74910	Scaffold000050_3	35474	35787	Scaffold000006_2	1849028	1849336
1505	Marker89581	Chr6	81.232	scaffold01066	953523	953836	Scaffold000050_3	26979	27383	Scaffold000035	1314981	1315294
1506	Marker71546	Chr6	81.723	scaffold01066	945001	945406	Scaffold000050_1	1199837	1200189	Scaffold000035	1306510	1306915
1507	Marker74941	Chr6	82.213	scaffold01066	897213	897563	Scaffold000050_1	1215788	1216111	Scaffold000035	1245954	1246305
1508	Marker93719	Chr6	82.213	scaffold01066	913332	913656	Scaffold000050_1	1199472	1199833	Scaffold000035	1262111	1262435
1509	Marker108766	Chr6	83.193	scaffold01066	889342	889689	Scaffold000050_1	1161835	1162173	Scaffold000035	1238955	1239302
1510	Marker84760	Chr6	83.193	scaffold01066	896848	897209	Scaffold000050_1	1195122	1195440	Scaffold000035	1245589	1245950
1511	Marker91940	Chr6	83.193	scaffold01066	856868	857206	Scaffold000050_1	1192839	1193186	Scaffold000035	1204045	1204383
1512	Marker93225	Chr6	83.193	scaffold01066	891625	891943	Scaffold000050_1	1064851	1065253	Scaffold000035	1241238	1241556
1513	Marker106999	Chr6	83.684	scaffold01066	760923	761325	Scaffold000050_1	1059931	1060319	Scaffold000035	1108280	1108682
1514	Marker102029	Chr6	84.174	scaffold01066	755565	755928	Scaffold000050_1	1059401	1059765	Scaffold000035	1102538	1102901
1515	Marker99674	Chr6	84.174	scaffold01066	756094	756501	Scaffold000050_1	1048651	1048982	Scaffold000035	1103067	1103475
1516	Marker87691	Chr6	84.664	scaffold01066	739987	740318	Scaffold000050_1	879907	880276	Scaffold000035	1091722	1092053
1517	Marker117194	Chr6	85.154	scaffold01066	540758	541104	Scaffold000050_1	562856	563202	Scaffold000035	902854	903201
1518	Marker62282	Chr6	85.154	scaffold01066	541408	541777	Scaffold000050_1	682421	682722	Scaffold000035	903501	903877
1519	Marker80892	Chr6	85.154	scaffold01066	232535	232881	Scaffold000050_1	879257	879603	Scaffold000035	597011	597357
1520	Marker87369	Chr6	85.154	scaffold01066	343356	343656	Scaffold000050_1	549757	550112	Scaffold000035	709956	710256
1521	Marker63130	Chr6	85.644	scaffold01066	219444	219799	Scaffold000050_1	540529	540869	Scaffold000035	583669	584024
1522	Marker58863	Chr6	86.135	scaffold01066	210224	210564	Scaffold000050_1	409738	410097	Scaffold000035	574533	574873
1523	Marker73354	Chr6	86.135	scaffold01066	76456	76815	Scaffold000050_1	61221	61546	Scaffold000035	443899	444253
1524	Marker103509	Chr6	87.115	scaffold01066	72324	72666	Scaffold000050_1	187755	188128	Scaffold000035	439754	440096
1525	Marker103995	Chr6	87.115	scaffold01196	302715	303048	Scaffold000050_1	405602	405944	Scaffold000035	341352	341688
1526	Marker117653	Chr6	87.115	scaffold01196	312978	313338	Scaffold000050_1	308943	309276	Scaffold000035	351882	352242
1527	Marker118570	Chr6	87.115	scaffold01196	77933	78287	Scaffold000050_1	319207	319567	Scaffold000035	106228	106585
1528	Marker61379	Chr6	87.115	scaffold01196	59298	59623	Scaffold000050_1	79405	79762	Scaffold000035	87790	88113
1529	Marker88585	Chr6	87.115	scaffold01196	181357	181730	Scaffold000050_1	23636	23993	Scaffold000035	218560	218933
1530	Marker80836	Chr6	87.605	scaffold01196	23701	24058	Scaffold000050_1	8232	8556	Scaffold000035	51543	51900
1531	Marker66115	Chr6	88.096	scaffold01196	8301	8625	Scaffold000076	37043	37374	Scaffold000035	36178	36502
1532	Marker61253	Chr6	89.076	scaffold03970	82438	82771	Scaffold000076	32453	32851	Scaffold000013_3	25355	25688
1533	Marker65125	Chr6	89.076	scaffold03970	86935	87333	Scaffold000076	193335	193711	Scaffold000013_3	29885	30283
1534	Marker91801	Chr6	89.076	scaffold00009	39547	39923	Scaffold000076	480774	481101	Scaffold000063	152758	153134
1535	Marker100813	Chr6	89.566	scaffold00328	147532	148343	Scaffold000076	194548	194926	Scaffold000063	366047	366385
1536	Marker112516	Chr6	89.566	scaffold00175	43385	43724	Scaffold000076	395217	395608	Scaffold000063	242035	242374
1537	Marker74465	Chr6	89.566	scaffold00328	37859	38186	Scaffold000076	493170	493533	Scaffold000064	2512	2839
1538	Marker77315	Chr6	89.566	scaffold00009	38336	38710	Scaffold000076	474074	474517	Scaffold000063	153970	154349
1539	Marker92567	Chr6	89.566	scaffold00328	23643	24006	Scaffold000076	372232	372588	Scaffold000064	18935	19298
1540	Marker96955	Chr6	89.566	scaffold00328	44118	44473	Scaffold000076	275488	275827	Scaffold000063	478536	478891
1541	Marker104448	Chr6	90.056	scaffold01970	17126	17455	Scaffold000076	610524	610894	Scaffold000064	62847	63176
1542	Marker111701	Chr6	90.056	scaffold00328	19675	20087	Scaffold000076	614589	614923	Scaffold000064	23833	24245
1543	Marker113563	Chr6	90.056	scaffold01970	6802	7213	Scaffold000076	573861	574248	Scaffold000064	52643	53054
1544	Marker67672	Chr6	90.056	scaffold01970	98568	98938	Scaffold000076	547045	547448	Scaffold000064	143823	143904
1545	Marker73554	Chr6	90.056	scaffold01970	102424	102758	Scaffold000076	580806	581168	Scaffold000064	146042	146376
1546	Marker82881	Chr6	90.056	scaffold01970	53883	54270	Scaffold000076	618929	619276	Scaffold000064	98537	98924
1547	Marker89015	Chr6	90.056	scaffold01970	26958	27364	Scaffold000076	605268	605605	Scaffold000064	72681	73087
1548	Marker89696	Chr6	90.056	scaffold01970	64762	65122	Scaffold000076	544208	544563	Scaffold000064	109418	109781
1549	Marker93147	Chr6	90.056	scaffold01970	107050	107397	Scaffold000076	536398	536727	Scaffold000064	150066	150413
1550	Marker97361	Chr6	90.056	scaffold01970	93312	93649	Scaffold000076	497157	497569	Scaffold000064	137280	137617
1551	Marker98518	Chr6	90.056	scaffold00793	1443782	1444138	Scaffold000076	525946	526357	Scaffold000064	70256	70611
1552	Marker102584	Chr6	91.037	scaffold01970	107590	107938	Scaffold000076	619469	619817	Scaffold000064	150606	150954
1553	Marker108372	Chr6	91.037	scaffold01970	108690	109026	Scaffold000076	620569	620905	Scaffold000064	151706	152042
1554	Marker110049	Chr6	91.037	scaffold01970	132763	133096	Scaffold000076	634779	635112	Scaffold000064	165740	166073
1555	Marker59781	Chr6	91.527	scaffold01970	139347	139673	Scaffold000076	641345	641672	Scaffold000064	172341	172668
1556	Marker85477	Chr6	91.527	scaffold00577	253837	254156	Scaffold000076	680443	680830	Scaffold000064	208024	208411
1557	Marker114413	Chr6	92.017	scaffold00035	28064	28403	Scaffold000076	691622	691977	Scaffold000064	214447	214786
1558	Marker92945	Chr6	92.017	scaffold00035	33538	33893	Scaffold000076	686839	687178	Scaffold000064	219904	220259
1559	Marker115336	Chr6	92.508	scaffold02244	13488	13832	Scaffold000076	755746	756091	Scaffold000064	282092	282437
1560	Marker92691	Chr6	92.998	scaffold02244	18088	18428	Scaffold000076	760351	760692	Scaffold000064	286703	287046
1561	Marker97015	Chr6	93.488	scaffold02244	85355	85699	Scaffold000076	823706	824050	Scaffold000064	351024	351368
1562	Marker59882	Chr6	93.978	scaffold02244	92303	92672	Scaffold000076	832746	833290	Scaffold000064	360140	360509
1563	Marker65023	Chr6	94.959	scaffold02244	174974	175299	Scaffold000076	904441	904766	Scaffold000064	447661	447986
1564	Marker93957	Chr6	94.959	scaffold01124	632929	633334	Scaffold000076	881385	881779	Scaffold000064	416955	417348
1565	Marker59307	Chr6	95.449	scaffold01994	15826	16192	Scaffold000153	9312	9678	Scaffold000094	184857	185223
1566	Marker81469	Chr6	95.449	scaffold02244	179200	179523	Scaffold000076	908634	908956	Scaffold000064	453916	454238
1567	Marker68623	Chr6	95.939	scaffold00507	25323	25693	Scaffold000055_3	27255	27622	Scaffold000050	106665	107035
1568	Marker76558	Chr6	96.429	scaffold00507	27782	28121	Scaffold000055_3	29612	29951	Scaffold000050	109059	109398
1569	Marker62141	Chr6	96.92	scaffold00507	50682	51077	Scaffold000055_3	40990	41373	Scaffold000050	137173	137570
1570	Marker79475	Chr6	97.41	scaffold00507	96519	96892	Scaffold000055_3	79524	79897	Scaffold034471	67	147
1571	Marker74086	Chr6	98.881	scaffold00577	89851	90191	Scaffold000055_3	130959	131299	Scaffold000050	231119	231459
1572	Marker81347	Chr6	98.881	scaffold00577	49799	50114	Scaffold000055_3	120571	120915	Scaffold000002_1	3784754	3784820
1573	Marker57895	Chr6	99.371	scaffold00577	124171	124523	Scaffold000055_3	168780	169132	Scaffold000050	264903	265257
1574	Marker60588	Chr6	99.371	scaffold00577	109565	109963	Scaffold000055_3	150812	151210	Scaffold000050	250867	251265
1575	Marker99872	Chr6	99.371	scaffold00577	108832	109166	Scaffold000055_3	150079	150413	Scaffold000050	250134	250468
1576	Marker100687	Chr6	99.861	scaffold00577	159804	160194	Scaffold000055_3	196349	196754	Scaffold000050	297877	298267
1577	Marker79348	Chr6	99.861	scaffold00429	1771161	1771564	Scaffold000055_3	201307	201697	Scaffold000050	293035	293440
1578	Marker68853	Chr6	100.842	scaffold00714	166758	167076	Scaffold000055_3	1156717	1157035	Scaffold000068	356323	356641
1579	Marker85451	Chr6	100.842	scaffold01044	795936	796301	Scaffold000055_3	293862	294181	Scaffold000050	393431	393746
1580	Marker83086	Chr6	101.332	scaffold02188	20196	20597	Scaffold000096	428033	428435	Scaffold000005	6860257	6860659
1581	Marker119145	Chr6	102.313	scaffold02188	35453	35844	Scaffold000096	412600	412991	Scaffold000005	6845035	6845426
1582	Marker105912	Chr6	102.803	scaffold02188	48587	48929	Scaffold000096	408933	409263	Scaffold000005	6831872	6832216
1583	Marker86228	Chr6	102.803	scaffold02188	39180	39512	Scaffold000096	398555	398899	Scaffold000005	6841379	6841701
1584	Marker107277	Chr6	103.783	scaffold02973	4604	4947	Scaffold000096	216831	217174	Scaffold000005	6650730	6651073
1585	Marker88644	Chr6	104.273	scaffold02973	16429	16759	Scaffold000096	206366	206696	Scaffold000005	6637869	6638199
1586	Marker81060	Chr6	105.744	scaffold00791	188420	188784	Scaffold000096	37022	37386	Scaffold000005	6463239	6463592
1587	Marker110366	Chr6	107.215	scaffold00791	204973	205352	Scaffold000074_3	148961	149282	Scaffold000005	6446573	6446952
1588	Marker73737	Chr6	107.215	scaffold00791	241583	241904	Scaffold000096	20433	20812	Scaffold000005	6419056	6419377
1589	Marker101890	Chr6	107.706	scaffold00791	544207	544564	Scaffold000074_3	148605	148957	Scaffold000005	6105073	6105430
1590	Marker80398	Chr6	107.706	scaffold00791	241908	242260	Scaffold000061	144372	144729	Scaffold000005	6418688	6419052
1591	Marker96777	Chr6	108.201	scaffold00791	634077	634411	Scaffold000061	233604	233940	Scaffold000005	6017224	6017511
1592	Marker103158	Chr6	108.691	scaffold00791	706745	707154	Scaffold000061	311677	312086	Scaffold000005	5942861	5943270
1593	Marker82407	Chr6	109.671	scaffold03159	254316	254673	Scaffold000061	1100235	1100592	Scaffold000005	5133333	5133698
1594	Marker59356	Chr6	110.162	scaffold01201	177433	177758	Scaffold000042	98730	99055	Scaffold000005	4260083	4260399
1595	Marker66730	Chr6	110.853	scaffold00055	448825	449225	Scaffold000042	549374	549809	Scaffold000005	3803091	3803491
1596	Marker105191	Chr6	112.324	scaffold00055	449541	449888	Scaffold000042	550125	550472	Scaffold000005	3802428	3802775
1597	Marker107624	Chr6	113.304	scaffold00055	452519	452854	Scaffold000042	565756	566110	Scaffold000005	3799483	3799828
1598	Marker82676	Chr6	113.304	scaffold00055	466425	466779	Scaffold000042	553073	553418	Scaffold000005	3786620	3786974
1599	Marker88088	Chr6	114.775	scaffold00055	503346	503661	Scaffold000042	603062	603377	Scaffold000005	3749753	3750068
1600	Marker88831	Chr6	115.266	scaffold00055	545834	546196	Scaffold000042	645841	646203	Scaffold000005	3710273	3710637
1601	Marker78173	Chr6	115.756	scaffold00055	558056	558433	Scaffold000042	658024	658402	Scaffold000005	3698107	3698486
1602	Marker61299	Chr6	116.736	scaffold01053	343118	343483	Scaffold000042	886152	886518	Scaffold000005	3469034	3469403
1603	Marker92506	Chr6	116.736	scaffold01053	424871	425267	Scaffold000042	806431	806827	Scaffold000005	3550322	3550718
1604	Marker92707	Chr6	116.736	scaffold01053	471950	472296	Scaffold000042	757860	758206	Scaffold000005	3598720	3599066
1605	Marker69674	Chr6	117.227	scaffold01053	60708	61098	Scaffold000042	1158924	1159314	Scaffold000005	3194269	3194659
1606	Marker82950	Chr6	118.207	scaffold01053	49936	50342	Scaffold000042	1169285	1169691	Scaffold000005	3184209	3184615
1607	Marker109466	Chr6	119.188	scaffold01274	36548	36871	Scaffold000042	1206678	1207040	Scaffold000005	3093708	3094031
1608	Marker81085	Chr6	119.188	scaffold01053	12661	13023	Scaffold000042	1258138	1258461	Scaffold000005	3146367	3146729
1609	Marker60952	Chr6	119.678	scaffold01274	96822	97167	Scaffold000042	1323821	1324166	Scaffold000005	3028539	3028884
1610	Marker105063	Chr6	120.658	scaffold01274	125053	125407	Scaffold000042	1350789	1351143	Scaffold000005	2996046	2996399
1611	Marker96607	Chr6	121.149	scaffold03577	1951010	1951363	Scaffold000042	1383135	1383490	Scaffold000005	2963208	2963563
1612	Marker113984	Chr6	121.639	scaffold03577	1949741	1950076	Scaffold000042	1384360	1384696	Scaffold000005	2962001	2962337
1613	Marker82948	Chr6	122.129	scaffold01274	173486	173784	Scaffold000042	1398198	1398497	Scaffold000005	2949212	2949510
1614	Marker57734	Chr6	122.624	scaffold01274	196921	197249	Scaffold000042	1422906	1423234	Scaffold000005	2924782	2925110
1615	Marker102806	Chr6	123.114	scaffold01274	307995	308342	Scaffold000042	1550341	1550742	Scaffold000005	2813664	2814011
1616	Marker107108	Chr6	123.114	scaffold01274	634387	634698	Scaffold000042	1549007	1549350	Scaffold000005	2483056	2483409
1617	Marker66550	Chr6	123.114	scaffold01274	328921	329322	Scaffold000031_5	109491	109848	Scaffold000005	2793425	2793826
1618	Marker75963	Chr6	123.114	scaffold01274	327589	327932	Scaffold000042	1530193	1530537	Scaffold000005	2794815	2795159
1619	Marker85173	Chr6	123.114	scaffold03611	3563781	3564120	Scaffold000031_5	244793	245104	Scaffold000005	2623150	2623506
1620	Marker102236	Chr6	124.095	scaffold01274	956612	956968	Scaffold000031_5	359062	359380	Scaffold000005	2165394	2165753
1621	Marker110187	Chr6	124.095	scaffold01274	770881	771219	Scaffold000031_5	558659	559018	Scaffold000005	2353846	2354184
1622	Marker58699	Chr6	124.095	scaffold01274	755021	755339	Scaffold000031_5	374625	374963	Scaffold000005	2368978	2369295
1623	Marker116263	Chr6	124.585	scaffold01274	1022013	1022351	Scaffold000031_5	642582	642906	Scaffold000005	2099744	2100083
1624	Marker85274	Chr6	124.585	scaffold01274	496414	496772	Scaffold000031_5	624249	624588	Scaffold000005	2080925	2081249
1625	Marker61126	Chr6	125.075	scaffold01274	1176783	1177170	Scaffold000031_5	778318	778705	Scaffold000005	1943233	1943620
1626	Marker99649	Chr6	125.075	scaffold01274	1165729	1166111	Scaffold000031_5	767557	767940	Scaffold000005	1953908	1954273
1627	Marker63764	Chr6	126.056	scaffold00873	34857	35174	Scaffold000031_5	978418	978735	Scaffold000005	1743908	1744225
1628	Marker111204	Chr6	127.036	scaffold00873	36424	36746	Scaffold000031_5	979982	980304	Scaffold000005	1742335	1742657
1629	Marker67410	Chr6	128.507	scaffold01001	357118	357477	Scaffold000062	142750	143109	Scaffold000005	1033351	1033710
1630	Marker102836	Chr6	128.997	scaffold01001	398730	399085	Scaffold000062	184073	184428	Scaffold000005	991771	992126
1631	Marker99238	Chr6	129.978	scaffold01001	400560	400907	Scaffold000062	185946	186293	Scaffold000005	989949	990296
1632	Marker117919	Chr6	131.449	scaffold01001	522935	523305	Scaffold000062	815956	816296	Scaffold000005	867661	868030
1633	Marker86787	Chr6	131.449	scaffold00858	138857	139197	Scaffold000062	839331	839664	Scaffold000005	350423	350772
1634	Marker91767	Chr6	131.449	scaffold00858	163077	163410	Scaffold000062	307955	308323	Scaffold000005	327063	327396
1635	Marker77566	Chr6	131.939	scaffold00858	488121	488505	Scaffold000062	1160935	1161319	Scaffold000005	6598	6982
1636	Marker99235	Chr6	131.939	scaffold00793	362440	362870	Scaffold000176	16968	17301	Scaffold000090	11597	11930
1637	Marker74525	Chr6	133.023	scaffold00927	23056	23387	Scaffold000170	5566	5897	Scaffold000090	34375	34706
1638	Marker76815	Chr6	134.494	scaffold00927	94084	94449	Scaffold000003	6798842	6799207	Scaffold000015_2	3799172	3799539
1639	Marker99527	Chr6	135.965	scaffold00927	121015	121362	Scaffold000003	6777066	6777813	Scaffold000015_2	3769532	3770279
1640	Marker90824	Chr6	137.048	scaffold00927	560820	561209	Scaffold000003	6352921	6353306	Scaffold000015_2	3336996	3337338
1641	Marker119052	Chr6	137.641	scaffold00927	617414	617739	Scaffold000003	6262518	6262837	Scaffold000015_2	3278917	3279242
1642	Marker77966	Chr6	137.641	scaffold00927	652996	653315	Scaffold000003	6295953	6296278	Scaffold000015_2	3245282	3245601
1643	Marker115212	Chr6	139.706	scaffold00927	665872	666203	Scaffold000003	6258995	6259389	Scaffold000015_2	3232158	3232489
1644	Marker99314	Chr6	139.706	scaffold00927	656439	656833	Scaffold000003	6249623	6249954	Scaffold000015_2	3241762	3242149
1645	Marker117735	Chr6	140.299	scaffold00927	687564	687958	Scaffold000003	6036774	6037112	Scaffold000015_2	3209551	3209945
1646	Marker69605	Chr6	140.299	scaffold00927	885690	886028	Scaffold000003	6227868	6228262	Scaffold000015_2	3015275	3015613
1647	Marker109749	Chr6	140.789	scaffold00927	2028563	2028894	Scaffold000003	5076306	5076721	Scaffold000015_2	1868053	1868382
1648	Marker74693	Chr6	140.789	scaffold00927	1844537	1844952	Scaffold000003	5011016	5011387	Scaffold000015_2	2053165	2053580
1649	Marker85780	Chr6	140.789	scaffold03904	213266	213615	Scaffold000003	4905955	4906332	Scaffold000015_2	1986672	1987043
1650	Marker90011	Chr6	140.789	scaffold00927	2014745	2015122	Scaffold000003	4890575	4890906	Scaffold000015_2	1880689	1881066
1651	Marker94595	Chr6	141.284	scaffold00927	2146220	2146616	Scaffold000003	4778430	4778827	Scaffold000015_2	1750756	1751152
1652	Marker74628	Chr6	141.775	scaffold00927	2450694	2451032	Scaffold000003	4477166	4477507	Scaffold000015_2	1448142	1448482
1653	Marker112596	Chr6	142.265	scaffold00927	3114985	3115365	Scaffold000003	3816622	3817019	Scaffold000015_2	773811	774191
1654	Marker116820	Chr6	142.265	scaffold00927	3220736	3221087	Scaffold000003	3813939	3814319	Scaffold000015_2	666435	666786
1655	Marker68889	Chr6	142.265	scaffold00927	3112285	3112682	Scaffold000003	3708188	3708539	Scaffold000015_2	776494	776891
1656	Marker110541	Chr6	143.245	scaffold00927	3240596	3240929	Scaffold000003	3376407	3376766	Scaffold000015_2	647409	647742
1657	Marker89101	Chr6	143.245	scaffold00542	77849	78208	Scaffold000003	3689089	3689422	Scaffold000015_2	329372	329731
1658	Marker75832	Chr6	143.736	scaffold00542	106874	107238	Scaffold000003	3347719	3348083	Scaffold000015_2	300489	300853
1659	Marker61531	Chr6	144.716	scaffold00542	116307	116690	Scaffold000003	3338474	3338858	Scaffold000015_2	291225	291609
1660	Marker78264	Chr6	144.716	scaffold00542	129054	129441	Scaffold000003	3325719	3326106	Scaffold000015_2	278420	278807
1661	Marker83814	Chr6	144.716	scaffold00542	272091	272426	Scaffold000003	3183590	3183925	Scaffold000015_2	134077	134412
1662	Marker84959	Chr6	144.716	scaffold00328	124615	125006	Scaffold000003	3242331	3242689	Scaffold000015_2	194683	195041
1663	Marker88410	Chr6	144.716	scaffold00542	220683	221041	Scaffold000003	3234203	3234561	Scaffold000015_2	185578	185936
1664	Marker96284	Chr6	144.716	scaffold00542	118599	118946	Scaffold000003	3336218	3336565	Scaffold000015_2	288965	289312
1665	Marker75036	Chr6	145.697	scaffold00542	274918	275246	Scaffold000003	3180338	3181098	Scaffold000015_2	130859	131617
1666	Marker73954	Chr6	146.187	scaffold00542	350278	350682	Scaffold000003	3105671	3106075	Scaffold000015_2	55103	55509
1667	Marker112970	Chr6	146.677	scaffold00542	693886	694239	Scaffold000003	3096491	3096830	Scaffold000019	297642	297995
1668	Marker73441	Chr6	146.677	scaffold00542	359507	359846	Scaffold000003	2458237	2458579	Scaffold000015_2	45955	46288
1669	Marker75481	Chr6	146.677	scaffold00542	996830	997172	Scaffold000003	2962518	2962840	Scaffold000019	598355	598697
1670	Marker86538	Chr6	146.677	scaffold00542	493617	493939	Scaffold000003	2962889	2963217	Scaffold000019	92778	93099
1671	Marker89426	Chr6	146.677	scaffold00542	493240	493568	Scaffold000003	2758279	2758632	Scaffold000019	92401	92729
1672	Marker109965	Chr6	147.167	scaffold00542	1048929	1049239	Scaffold000003	2418135	2418486	Scaffold000019	651185	651495
1673	Marker86294	Chr6	147.167	scaffold00542	1035007	1035358	Scaffold000003	2404269	2404579	Scaffold000019	637224	637575
1674	Marker113922	Chr6	147.658	scaffold00542	1072057	1072445	Scaffold000003	2381999	2382387	Scaffold000019	673584	673972
1675	Marker61455	Chr6	148.148	scaffold00542	1241463	1241783	Scaffold000003	2218728	2219048	Scaffold000019	836341	836661
1676	Marker72478	Chr6	148.148	scaffold00542	1317636	1318007	Scaffold000003	2147138	2147509	Scaffold000019	907830	908187
1677	Marker112854	Chr6	149.128	scaffold00542	1506985	1507304	Scaffold000003	2121488	2121837	Scaffold000019	1096520	1096851
1678	Marker73223	Chr6	149.128	scaffold00542	1343039	1343388	Scaffold000003	2059055	2059395	Scaffold000019	933363	933712
1679	Marker94398	Chr6	149.128	scaffold00542	1407464	1407804	Scaffold000003	1959490	1959821	Scaffold000019	996741	997081
1680	Marker117134	Chr6	151.09	scaffold00542	1517503	1517820	Scaffold000003	1948922	1949239	Scaffold000019	1107182	1107499
1681	Marker101218	Chr6	151.58	scaffold00542	1642595	1642935	Scaffold000003	209368	210186	Scaffold000019	1231527	1231868
1682	Marker101724	Chr6	151.58	scaffold00542	2075087	2075444	Scaffold000003	1160320	1160646	Scaffold000019	1660140	1660497
1683	Marker104517	Chr6	151.58	scaffold00542	2940762	2941091	Scaffold000003	709592	709931	Scaffold000019	2534073	2534402
1684	Marker107711	Chr6	151.58	scaffold00542	2002570	2002933	Scaffold000003	313799	314150	Scaffold000019	1586612	1586958
1685	Marker110902	Chr6	151.58	scaffold00542	2836634	2836992	Scaffold000003	184061	184417	Scaffold000019	2431035	2431393
1686	Marker111487	Chr6	151.58	scaffold00542	2826339	2826696	Scaffold000003	1824755	1825095	Scaffold000019	2420972	2421048
1687	Marker59722	Chr6	151.58	scaffold00542	3260176	3260992	Scaffold000003	1397387	1397744	Scaffold000019	2852703	2853522
1688	Marker65752	Chr6	151.58	scaffold00542	2313185	2313511	Scaffold000003	531795	532124	Scaffold000019	1902742	1903068
1689	Marker72338	Chr6	151.58	scaffold00542	2761853	2762192	Scaffold000003	1470693	1471039	Scaffold000019	2356269	2356618
1690	Marker84318	Chr6	151.58	scaffold00542	3159396	3159747	Scaffold000003	634507	634865	Scaffold000019	2752470	2752821
1691	Marker97994	Chr6	151.58	scaffold00542	3287575	3287931	Scaffold000003	644745	645102	Scaffold000019	2877693	2878068
1692	Marker332983	Chr7	0	scaffold03866	207568	207943	Scaffold000009	2833445	2833820	Scaffold000033	474836	475073
1693	Marker342176	Chr7	0	scaffold03806	397806	398176	Scaffold000009	3006980	3007350	Scaffold000033	279586	279956
1694	Marker352177	Chr7	0	scaffold03866	111193	111531	Scaffold000009	2738795	2739134	Scaffold000033	579128	579469
1695	Marker360577	Chr7	0	scaffold03806	278209	278558	Scaffold000009	3125411	3125763	Scaffold000033	157484	157836
1696	Marker362251	Chr7	0	scaffold03806	272432	272805	Scaffold000009	3130963	3131336	Scaffold000033	152006	152379
1697	Marker366121	Chr7	0	scaffold03866	206117	206462	Scaffold000009	2831994	2832339	Scaffold000033	476187	476532
1698	Marker336139	Chr7	0.49	scaffold03866	106363	106687	Scaffold000009	2733972	2734296	Scaffold000033	583911	584235
1699	Marker339752	Chr7	1.471	scaffold03866	65038	65375	Scaffold000009	2693026	2693363	Scaffold000033	625130	625475
1700	Marker330340	Chr7	1.961	scaffold03866	64492	64843	Scaffold000009	2692469	2692830	Scaffold000033	625671	626032
1701	Marker354708	Chr7	1.961	scaffold03866	49755	50066	Scaffold000009	2677558	2677869	Scaffold000033	640412	640731
1702	Marker364674	Chr7	1.961	scaffold03866	33307	33669	Scaffold000009	2661087	2661449	Scaffold000033	658401	658763
1703	Marker359742	Chr7	3.432	scaffold01082	2163	2524	Scaffold000009	2647634	2647995	Scaffold000033	671898	672259
1704	Marker359989	Chr7	3.922	scaffold03678	22590	22903	Scaffold000009	2346354	2346668	Scaffold000033	979299	979612
1705	Marker361357	Chr7	3.922	scaffold00926	174488	174853	Scaffold000009	2149897	2150262	Scaffold000033	1188798	1189163
1706	Marker353236	Chr7	4.413	scaffold00926	223912	224306	Scaffold000009	2102938	2103334	Scaffold000033	1236440	1236834
1707	Marker340434	Chr7	4.903	scaffold00926	362269	362621	Scaffold000009	1990741	1991093	Scaffold000033	1369764	1370116
1708	Marker363562	Chr7	4.903	scaffold00926	363432	363781	Scaffold000009	1989554	1989903	Scaffold000033	1370920	1371269
1709	Marker346990	Chr7	6.865	scaffold00926	491644	491995	Scaffold000009	1865367	1865718	Scaffold000033	1496974	1497325
1710	Marker363931	Chr7	7.355	scaffold00926	542387	542709	Scaffold000009	1814754	1815076	Scaffold000014	3879372	3879694
1711	Marker366998	Chr7	8.335	scaffold00926	546153	546505	Scaffold000009	1810954	1811306	Scaffold000014	3875625	3875977
1712	Marker330228	Chr7	9.316	scaffold00926	752190	752509	Scaffold000009	1606730	1607049	Scaffold000014	3660136	3660455
1713	Marker361518	Chr7	9.806	scaffold00926	766881	767213	Scaffold000009	1591961	1592293	Scaffold000014	3644978	3645310
1714	Marker359752	Chr7	10.787	scaffold00926	767428	767784	Scaffold000009	1591390	1591746	Scaffold000014	3644407	3644763
1715	Marker345817	Chr7	12.258	scaffold01107	733526	733911	Scaffold000009	990753	991138	Scaffold000014	3031135	3031520
1716	Marker346954	Chr7	12.258	scaffold00926	899301	899670	Scaffold000009	1457884	1458253	Scaffold000014	3511751	3512120
1717	Marker347496	Chr7	12.258	scaffold01239	205023	205385	Scaffold000009	1168352	1168715	Scaffold000014	3223378	3223741
1718	Marker359878	Chr7	13.729	scaffold01107	713993	714321	Scaffold000009	966895	967223	Scaffold000014	3010824	3011153
1719	Marker366792	Chr7	14.709	scaffold01107	669390	669780	Scaffold000009	924950	925337	Scaffold000014	2967435	2967826
1720	Marker341378	Chr7	16.18	scaffold01107	642760	643130	Scaffold000009	898776	899149	Scaffold000014	2941399	2941771
1721	Marker334966	Chr7	16.67	scaffold01107	615087	615429	Scaffold000009	871131	871475	Scaffold000014	2913776	2914120
1722	Marker347092	Chr7	17.361	scaffold01107	72760	73112	Scaffold000009	331835	332189	Scaffold000014	2375990	2376344
1723	Marker330309	Chr7	17.852	scaffold01352	85597	85939	Scaffold000009	213492	213834	Scaffold000014	2256657	2256999
1724	Marker363232	Chr7	18.543	scaffold01352	70814	71196	Scaffold000009	199800	200182	Scaffold000014	2243155	2243537
1725	Marker352280	Chr7	19.523	scaffold01352	68689	69072	Scaffold000009	197675	198058	Scaffold000014	2241031	2241414
1726	Marker332760	Chr7	20.014	scaffold03443	258402	258784	Scaffold000009	47285	47667	Scaffold000014	2083973	2084391
1727	Marker332861	Chr7	20.014	scaffold03443	277553	277920	Scaffold000009	66451	66818	Scaffold000014	2103407	2103487
1728	Marker343534	Chr7	20.504	scaffold03443	159096	159417	Scaffold000026_1	1984150	1984471	Scaffold000014	1991137	1991458
1729	Marker365351	Chr7	21.484	scaffold03443	11933	12257	Scaffold000026_1	1831729	1832066	Scaffold000014	1844758	1845081
1730	Marker369184	Chr7	21.484	scaffold03443	4172	4509	Scaffold000036_5	655921	656272	Scaffold000002_2	1516082	1516431
1731	Marker341532	Chr7	22.465	scaffold01658	144875	145226	Scaffold000026_1	1700961	1701345	Scaffold000014	1691571	1691937
1732	Marker355416	Chr7	22.465	scaffold01658	126891	127275	Scaffold000026_1	1838600	1838924	Scaffold000014	1711371	1711755
1733	Marker366442	Chr7	24.137	scaffold01658	145581	145924	Scaffold000026_1	1682700	1683048	Scaffold000014	1690859	1691202
1734	Marker331655	Chr7	24.627	scaffold01658	196633	196993	Scaffold000026_1	1494217	1494625	Scaffold000014	1640382	1640741
1735	Marker362709	Chr7	24.627	scaffold01658	327850	328258	Scaffold000026_1	1681989	1682332	Scaffold000014	1502758	1503166
1736	Marker349702	Chr7	25.122	scaffold01658	329386	329720	Scaffold000026_1	1470216	1470615	Scaffold000014	1501296	1501630
1737	Marker370614	Chr7	25.122	scaffold01658	351861	352260	Scaffold000026_1	1631520	1631880	Scaffold000014	1478795	1479194
1738	Marker336476	Chr7	25.612	scaffold01658	495871	496237	Scaffold000026_1	1492755	1493089	Scaffold000014	1333824	1334190
1739	Marker352565	Chr7	26.103	scaffold01658	520526	520930	Scaffold000026_1	1324314	1324680	Scaffold000014	1309775	1310179
1740	Marker344653	Chr7	26.593	scaffold01658	846273	846658	Scaffold000026_1	996492	996866	Scaffold000014	994179	994564
1741	Marker358633	Chr7	26.593	scaffold01658	832032	832406	Scaffold000026_1	1300197	1300601	Scaffold000014	1008172	1008548
1742	Marker345743	Chr7	27.083	scaffold01658	920535	920889	Scaffold000026_1	982465	982850	Scaffold000014	924634	924986
1743	Marker354019	Chr7	28.064	scaffold01658	969670	970015	Scaffold000026_1	912623	912975	Scaffold000014	877029	877372
1744	Marker363801	Chr7	28.554	scaffold01658	1006401	1006724	Scaffold000026_1	864830	865175	Scaffold000014	842739	843062
1745	Marker341439	Chr7	29.534	scaffold01658	1015417	1015798	Scaffold000026_1	829820	830143	Scaffold000014	833600	833981
1746	Marker366100	Chr7	30.025	scaffold01658	1118147	1118486	Scaffold000026_1	820721	821102	Scaffold000014	732723	733062
1747	Marker357187	Chr7	30.515	scaffold01658	1275936	1276246	Scaffold000026_1	720608	720947	Scaffold000014	572729	573030
1748	Marker342115	Chr7	31.495	scaffold01658	1350675	1351049	Scaffold000026_1	561670	561982	Scaffold000014	498104	498465
1749	Marker357059	Chr7	31.986	scaffold01658	1414641	1415012	Scaffold000026_1	485898	486271	Scaffold000014	435427	435798
1750	Marker338571	Chr7	32.966	scaffold01658	1416888	1417294	Scaffold000026_1	422209	422580	Scaffold000014	433145	433551
1751	Marker340824	Chr7	33.456	scaffold01658	1440339	1440666	Scaffold000026_1	396131	396471	Scaffold000014	409574	409897
1752	Marker345502	Chr7	33.456	scaffold01658	1440793	1441133	Scaffold000026_1	419927	420333	Scaffold000014	409107	409447
1753	Marker331888	Chr7	34.437	scaffold01658	1582961	1583294	Scaffold000026_1	396598	396925	Scaffold000014	270674	271007
1754	Marker368994	Chr7	35.417	scaffold01658	1702541	1702874	Scaffold000025	1992143	1992497	Scaffold000002_2	2527190	2527562
1755	Marker344588	Chr7	36.398	scaffold01658	1791135	1791486	Scaffold000026_1	140522	140854	Scaffold000014	72376	72726
1756	Marker342796	Chr7	36.888	scaffold01658	1806564	1806884	Scaffold000105_3	39402	39775	Scaffold000014	54364	54684
1757	Marker362989	Chr7	36.888	scaffold02205	189167	189540	Scaffold000026_1	56849	57200	Scaffold000060	311730	312177
1758	Marker333803	Chr7	37.378	scaffold02960	87485	87830	Scaffold000123	62441	62785	Scaffold000109	142892	143237
1759	Marker335504	Chr7	37.378	scaffold00535	1073	1414	Scaffold000026_1	39016	39336	Scaffold000106	62696	63040
1760	Marker360049	Chr7	38.849	scaffold03841	156164	156505	Scaffold000123	82576	82921	Scaffold000007	41257	41602
1761	Marker333771	Chr7	39.339	scaffold02898	8536	8899	Scaffold000074_1	117516	117894	Scaffold000046_2	798500	798863
1762	Marker335213	Chr7	39.339	scaffold03841	42916	43292	Scaffold000074_1	24917	25262	Scaffold000046_2	767310	767748
1763	Marker359168	Chr7	39.835	scaffold03306	398553	398885	Scaffold000074_1	86734	87097	Scaffold000046_2	678804	679136
1764	Marker366232	Chr7	40.33	scaffold00089	45364	45740	Scaffold000074_1	205875	206207	Scaffold000010_2	981007	981384
1765	Marker355065	Chr7	40.82	scaffold00005	3838	4188	Scaffold000018_1	133586	133962	Scaffold000010_2	697053	697403
1766	Marker332321	Chr7	41.8	scaffold03726	232632	233037	Scaffold000018_1	492551	492894	Scaffold000010_2	694713	695116
1767	Marker359487	Chr7	41.8	scaffold01116	71644	71985	Scaffold000018_1	481137	481522	Scaffold000010_2	603655	603996
1768	Marker362411	Chr7	41.8	scaffold01116	58423	58808	Scaffold000018_1	398008	398358	Scaffold000010_2	615427	615812
1769	Marker361225	Chr7	42.291	scaffold01116	170856	171197	Scaffold000065_3	215607	216000	Scaffold000010_2	505493	505834
1770	Marker367280	Chr7	42.291	scaffold01116	118855	119248	Scaffold000018_1	400332	400738	Scaffold000010_2	557708	558101
1771	Marker337532	Chr7	43.271	scaffold01116	175084	175419	Scaffold000065_3	164347	164688	Scaffold000010_2	501268	501603
1772	Marker361309	Chr7	43.761	no hit	no hit	no hit	Scaffold000065_3	160123	160458	Scaffold000010_2	450782	451163
1773	Marker333536	Chr7	44.742	scaffold01116	245599	245939	Scaffold000065_3	110296	110692	Scaffold000010_2	430057	430397
1774	Marker333848	Chr7	46.213	scaffold02046	459676	460056	Scaffold000065_1	378487	378840	Scaffold000023	121297	121692
1775	Marker340410	Chr7	46.213	scaffold02046	497712	498065	Scaffold000065_1	332166	332541	Scaffold000023	162791	163144
1776	Marker368559	Chr7	46.213	scaffold02046	546453	546828	Scaffold000065_3	89732	90072	Scaffold000023	211051	211426
1777	Marker357959	Chr7	47.193	scaffold02046	609400	609760	Scaffold000065_1	417673	418053	Scaffold000023	274236	274596
1778	Marker368128	Chr7	47.683	scaffold02046	651990	652312	Scaffold000065_1	248438	248781	Scaffold000023	321019	321340
1779	Marker370588	Chr7	47.683	scaffold02046	629642	629985	Scaffold000065_1	268699	269059	Scaffold000023	298094	298439
1780	Marker347374	Chr7	48.174	scaffold02047	29306	29682	Scaffold000065_1	225738	226063	Scaffold000023	603633	604009
1781	Marker366103	Chr7	50.135	scaffold02047	264433	264761	Scaffold000064_3	466508	466884	Scaffold000023	840716	841044
1782	Marker353535	Chr7	50.626	scaffold02047	313857	314247	Scaffold000064_3	240724	241052	Scaffold000023	896102	896492
1783	Marker350554	Chr7	51.606	scaffold02047	390333	390642	Scaffold000064_3	175249	175596	Scaffold000023	984230	984539
1784	Marker357696	Chr7	51.606	scaffold02047	329288	329635	Scaffold000064_3	189987	190377	Scaffold000023	909593	909940
1785	Marker333598	Chr7	52.096	scaffold01201	4792	5121	Scaffold000064_3	1357	1714	Scaffold000005	4417535	4417865
1786	Marker356031	Chr7	52.096	scaffold02047	508392	508749	Scaffold000064_3	114827	115136	Scaffold000023	1098497	1098855
1787	Marker335386	Chr7	52.587	scaffold02047	667722	668084	Scaffold000064_1	483264	483605	Scaffold000023	1260282	1260643
1788	Marker338027	Chr7	52.587	scaffold02047	634450	634791	Scaffold000064_1	344698	345017	Scaffold000023	1227321	1227662
1789	Marker345640	Chr7	52.587	scaffold02047	775683	776002	Scaffold000064_1	611335	611664	Scaffold000023	1368644	1368963
1790	Marker363934	Chr7	52.587	scaffold01201	10215	10555	Scaffold000064_1	575740	576063	Scaffold000005	4412475	4412792
1791	Marker364671	Chr7	52.587	scaffold02047	542886	543209	Scaffold000064_1	616792	617126	Scaffold000023	1132824	1133146
1792	Marker337110	Chr7	53.077	scaffold02047	1018523	1018889	Scaffold000064_1	176356	176670	Scaffold000023	1612549	1612915
1793	Marker362028	Chr7	53.077	scaffold02047	947014	947328	Scaffold000064_1	89098	89435	Scaffold000023	1544862	1545176
1794	Marker363509	Chr7	53.077	scaffold02047	1041409	1041743	Scaffold000064_1	449703	450068	Scaffold000023	1639318	1639651
1795	Marker339279	Chr7	53.567	scaffold02047	1079631	1079953	Scaffold000064_1	88239	88564	Scaffold000023	1678010	1678332
1796	Marker369807	Chr7	53.567	scaffold02047	1042277	1042602	Scaffold000064_1	111465	111831	Scaffold000023	1640185	1640510
1797	Marker334482	Chr7	54.057	scaffold02047	1095126	1095491	Scaffold000064_1	49069	49391	Scaffold000023	1693474	1693839
1798	Marker333062	Chr7	54.547	scaffold00793	2679475	2679808	Scaffold000064_1	31605	31931	Scaffold000023	1940754	1941087
1799	Marker333282	Chr7	54.547	scaffold02047	1097197	1097523	Scaffold000018_3_2	159913	160236	Scaffold000023	1695545	1695871
1800	Marker347076	Chr7	54.547	scaffold00793	2680304	2680627	Scaffold000064_1	26492	26835	Scaffold000023	1939934	1940257
1801	Marker358958	Chr7	54.547	scaffold02047	1102275	1102618	Scaffold000064_1	33637	34002	Scaffold000023	1700729	1701072
1802	Marker332379	Chr7	55.528	scaffold00793	2675236	2675646	Scaffold000018_3_2	159083	159416	Scaffold000023	1944914	1945324
1803	Marker332287	Chr7	56.018	scaffold00793	2461452	2461865	Scaffold000018_3_2	154891	155301	Scaffold000003	9899935	9900005
1804	Marker355389	Chr7	56.508	scaffold00793	2275458	2275798	Scaffold000025	50693	51106	Scaffold000023	2359753	2360093
1805	Marker331081	Chr7	57.979	scaffold00793	2124903	2125259	Scaffold000025	238646	239034	Scaffold000023	2505484	2505840
1806	Marker335058	Chr7	57.979	scaffold00793	2272293	2272680	Scaffold000025	233390	233730	Scaffold000023	2366128	2366457
1807	Marker355500	Chr7	58.47	scaffold00793	2123301	2123664	Scaffold000025	380851	381207	Scaffold000023	2507078	2507434
1808	Marker349199	Chr7	58.96	scaffold00793	1916924	1917319	Scaffold000025	382419	382782	Scaffold000002_2	4181123	4181525
1809	Marker365646	Chr7	59.94	scaffold00793	1531139	1531543	Scaffold000025	592487	592881	Scaffold000002_2	3784375	3784784
1810	Marker367579	Chr7	60.431	scaffold00793	1515467	1515807	Scaffold000025	952207	952616	Scaffold000002_2	3769553	3769893
1811	Marker335666	Chr7	61.122	scaffold00793	999862	1000255	Scaffold000025	967750	968090	Scaffold000002_2	3276784	3277175
1812	Marker343402	Chr7	62.593	scaffold00793	977997	978347	Scaffold000025	1433309	1433701	Scaffold000002_2	3253856	3254206
1813	Marker362457	Chr7	63.083	scaffold00793	919735	920127	Scaffold000025	1455079	1455429	Scaffold000002_2	3192198	3192590
1814	Marker332976	Chr7	64.064	scaffold00793	909892	910267	Scaffold000025	1510073	1510465	Scaffold000002_2	3182007	3182382
1815	Marker357967	Chr7	65.535	scaffold00793	829687	830007	Scaffold000025	1519422	1519797	Scaffold000002_2	3101977	3102293
1816	Marker333795	Chr7	66.025	scaffold00793	645269	645630	Scaffold000025	1626680	1627018	Scaffold000002_2	2912720	2913092
1817	Marker362897	Chr7	66.025	scaffold00793	802152	802490	Scaffold000025	1599304	1599627	Scaffold000002_2	3074430	3074768
1818	Marker349916	Chr7	66.515	scaffold00793	615527	615893	Scaffold000025	1786245	1786606	Scaffold000002_2	2883319	2883685
1819	Marker332330	Chr7	67.005	scaffold00793	613027	613385	Scaffold000025	1814897	1815263	Scaffold000002_2	2880817	2881175
1820	Marker364358	Chr7	67.986	scaffold00793	612628	613023	Scaffold000025	1817407	1817765	Scaffold000002_2	2880418	2880813
1821	Marker364928	Chr7	69.457	scaffold00793	569890	570212	Scaffold000025	1817769	1818164	Scaffold000002_2	2838761	2839083
1822	Marker336510	Chr7	70.437	scaffold00793	527413	527800	Scaffold000025	1856457	1856779	Scaffold000002_2	2794898	2795286
1823	Marker342244	Chr7	71.418	scaffold00793	516022	516419	Scaffold000025	1896716	1897087	Scaffold000002_2	2783486	2783883
1824	Marker359788	Chr7	71.908	scaffold00793	434100	434437	Scaffold000025	1907234	1907630	Scaffold000002_2	2700823	2701160
1825	Marker337849	Chr7	72.398	scaffold00793	429721	430075	Scaffold000025	1992501	1992835	Scaffold000002_2	2696445	2696799
1826	Marker349794	Chr7	72.398	scaffold00793	429383	429717	Scaffold000025	1987587	1987924	Scaffold000002_2	2696107	2696441
1827	Marker330412	Chr7	72.888	scaffold00793	192125	192492	Scaffold000036_1	123561	123928	Scaffold000002_2	2471532	2471899
1828	Marker340313	Chr7	72.888	scaffold00793	412464	412796	Scaffold000025	2010564	2010893	no hit	no hit	no hit
1829	Marker354570	Chr7	72.888	scaffold00793	377328	377713	Scaffold000025	2041285	2041670	Scaffold000002_2	2654301	2654686
1830	Marker368616	Chr7	72.888	no hit	no hit	no hit	Scaffold000036_1	67007	67378	no hit	no hit	no hit
1831	Marker330653	Chr7	73.869	scaffold00793	191770	192121	Scaffold000036_1	123932	124283	Scaffold000002_2	2471178	2471528
1832	Marker336562	Chr7	74.359	scaffold00793	187410	187748	Scaffold000036_1	128308	128646	Scaffold000002_2	2466976	2467314
1833	Marker332919	Chr7	75.34	scaffold00793	184193	184539	Scaffold000036_1	131534	131882	Scaffold000002_2	2463687	2464036
1834	Marker357744	Chr7	76.32	scaffold00793	163190	163560	Scaffold000036_1	151148	151518	Scaffold000002_2	2445600	2445958
1835	Marker345385	Chr7	76.81	scaffold00793	56415	56783	Scaffold000036_1	256609	256977	Scaffold000002_2	2337219	2337587
1836	Marker364366	Chr7	77.791	scaffold03967	110324	110659	Scaffold000036_5	6685	7020	Scaffold000002_2	2161795	2162131
1837	Marker339190	Chr7	78.281	scaffold03967	253184	253528	Scaffold000036_5	148527	148872	Scaffold000002_2	2026383	2026728
1838	Marker355086	Chr7	78.281	scaffold03967	222124	222444	Scaffold000036_5	117459	117779	Scaffold000002_2	2058450	2058764
1839	Marker345676	Chr7	78.771	scaffold03967	253931	254310	Scaffold000036_5	149275	149655	Scaffold000002_2	2025602	2025983
1840	Marker362461	Chr7	78.771	scaffold03967	413566	413918	Scaffold000036_5	308591	308943	Scaffold000002_2	1865862	1866214
1841	Marker347614	Chr7	79.262	scaffold03967	648364	648688	Scaffold000036_5	536429	536753	Scaffold000002_2	1637598	1637922
1842	Marker369044	Chr7	79.262	scaffold03967	768122	768472	Scaffold000026_1	255387	255720	Scaffold000014	156067	156400
1843	Marker341197	Chr7	80.242	scaffold03967	814851	815207	Scaffold000036_5	701873	702229	Scaffold000002_2	1468198	1468554
1844	Marker366449	Chr7	81.713	scaffold03967	821180	821548	Scaffold000036_5	708089	708457	Scaffold000002_2	1461938	1462306
1845	Marker336274	Chr7	82.203	scaffold03967	856588	856908	Scaffold000036_5	743654	743975	Scaffold000002_2	1426445	1426766
1846	Marker350248	Chr7	82.203	scaffold03967	861489	861816	Scaffold000036_5	748475	748802	Scaffold000002_2	1421626	1421953
1847	Marker339520	Chr7	82.693	scaffold03967	912166	912505	Scaffold000036_5	798830	799169	Scaffold000002_2	1369144	1369483
1848	Marker365418	Chr7	82.693	scaffold03967	890791	891145	Scaffold000036_5	777634	777988	Scaffold000002_2	1390810	1391164
1849	Marker353581	Chr7	83.674	scaffold01274	1255636	1255989	Scaffold000036_5	1193114	1193467	Scaffold000002_2	966433	966786
1850	Marker361034	Chr7	83.674	scaffold02310	27978	28360	Scaffold000036_5	1140040	1140419	Scaffold000002_2	1019723	1020100
1851	Marker335766	Chr7	84.164	scaffold02310	94987	95366	Scaffold000036_5	1205568	1205947	Scaffold000002_2	953853	954232
1852	Marker342014	Chr7	84.164	scaffold02212	64983	65330	Scaffold000019_3	3639	3986	Scaffold000002_2	928057	928408
1853	Marker341063	Chr7	84.654	scaffold02212	71	454	Scaffold000019_3	67271	67654	Scaffold000002_2	862957	863491
1854	Marker342917	Chr7	84.654	scaffold02212	23477	23828	Scaffold000019_3	44034	44385	Scaffold000002_2	886195	886546
1855	Marker344030	Chr7	84.654	scaffold00994	25623	25950	Scaffold000019_3	79781	80108	Scaffold000002_2	849531	849858
1856	Marker359495	Chr7	85.635	scaffold00862	8034	8369	Scaffold000019_3	123800	124135	Scaffold000002_2	805386	805721
1857	Marker330597	Chr7	86.125	scaffold00862	76462	76822	Scaffold000019_3	190849	191209	Scaffold000002_2	738136	738496
1858	Marker364095	Chr7	86.125	scaffold00862	498309	498640	Scaffold000019_3	606781	607112	Scaffold000002_2	320095	320426
1859	Marker355742	Chr7	87.106	scaffold00862	500351	500690	Scaffold000019_3	608823	609162	Scaffold000002_2	318041	318380
1860	Marker357501	Chr7	87.596	scaffold00862	502122	502430	Scaffold000019_3	610594	610902	Scaffold000002_2	316301	316609
1861	Marker353668	Chr7	89.067	scaffold00862	502823	503218	Scaffold000019_3	611295	611690	Scaffold000002_2	315511	315906
1862	Marker352948	Chr7	90.047	scaffold00345	259244	259570	Scaffold000019_3	1023366	1023692	Scaffold000025	96999	97325
1863	Marker367122	Chr7	90.047	scaffold00862	534035	534405	Scaffold000019_3	642359	642729	Scaffold000002_2	284363	284733
1864	Marker368135	Chr7	90.047	scaffold00862	650424	650782	Scaffold000019_3	758478	758833	Scaffold000002_2	166029	166373
1865	Marker341640	Chr7	90.538	scaffold01416	580748	581129	Scaffold000019_3	1205582	1205963	Scaffold000025	280362	280743
1866	Marker343005	Chr7	90.538	scaffold01416	421831	422224	Scaffold000084_3	339452	339845	Scaffold000025	446350	446743
1867	Marker349121	Chr7	90.538	scaffold01416	509368	509728	Scaffold000019_3	1276926	1277286	Scaffold000025	357100	357466
1868	Marker354490	Chr7	90.538	scaffold00345	260177	260499	Scaffold000019_3	1024299	1024621	Scaffold000025	97932	98254
1869	Marker342551	Chr7	91.028	scaffold01416	411119	411439	Scaffold000084_3	328219	328552	Scaffold000025	457587	457920
1870	Marker334188	Chr7	91.518	scaffold01416	382907	383240	Scaffold000084_3	300579	300912	Scaffold000025	485513	485846
1871	Marker362277	Chr7	92.499	scaffold01416	382032	382354	Scaffold000084_3	299702	300026	Scaffold000025	486400	486723
1872	Marker349578	Chr7	93.479	scaffold01416	354118	354456	Scaffold000084_3	271432	271770	Scaffold000025	514398	514736
1873	Marker333880	Chr7	94.46	scaffold01416	326207	326525	Scaffold000084_3	243707	244025	Scaffold000025	541669	541986
1874	Marker348000	Chr7	94.95	scaffold01416	311599	311986	Scaffold000084_3	228730	229110	Scaffold000025	556036	556423
1875	Marker359028	Chr7	94.95	scaffold01416	303339	303657	Scaffold000084_3	220194	220513	Scaffold000025	565444	565761
1876	Marker358334	Chr7	95.44	scaffold01416	203344	203744	Scaffold000084_3	135959	136359	Scaffold000025	650177	650577
1877	Marker352688	Chr7	95.93	scaffold01416	185111	185527	Scaffold000084_3	117149	117567	Scaffold000025	669213	669628
1878	Marker352881	Chr7	95.93	scaffold01416	73786	74148	Scaffold000084_3	5719	6081	Scaffold000025	780983	781344
1879	Marker358426	Chr7	95.93	scaffold01024	555796	556138	Scaffold000132	65554	65894	Scaffold000025	883005	883348
1880	Marker359340	Chr7	95.93	scaffold01024	290105	290458	Scaffold000010_3	52888	53241	Scaffold000025	1147182	1147535
1881	Marker362802	Chr7	95.93	scaffold01024	359463	359796	Scaffold000010_3	120926	121259	Scaffold000025	1078480	1078812
1882	Marker336552	Chr7	97.892	scaffold01024	189640	189979	Scaffold000056	1241361	1241700	Scaffold000025	1242864	1243204
1883	Marker338549	Chr7	97.892	scaffold00929	295680	296060	Scaffold000056	446843	447222	Scaffold000025	2035124	2035503
1884	Marker339018	Chr7	97.892	scaffold00551	165284	165611	Scaffold000056	903653	903980	Scaffold000025	1576166	1576493
1885	Marker346422	Chr7	97.892	scaffold03588	108019	108343	Scaffold000039	1538405	1538730	Scaffold000032	1544169	1544493
1886	Marker352675	Chr7	97.892	scaffold00929	116932	117305	Scaffold000056	268046	268418	Scaffold000025	2212570	2212941
1887	Marker359894	Chr7	97.892	scaffold01024	199137	199489	Scaffold000056	1250978	1251330	Scaffold000025	1233291	1233642
1888	Marker361404	Chr7	97.892	scaffold00551	166583	166956	Scaffold000056	904952	905325	Scaffold000025	1574821	1575194
1889	Marker362499	Chr7	97.892	scaffold00551	168058	168446	Scaffold000056	906427	906815	Scaffold000025	1573343	1573731
1890	Marker365731	Chr7	97.892	scaffold01024	197161	197506	Scaffold000056	1248882	1249227	Scaffold000025	1235271	1235616
1891	Marker370004	Chr7	97.892	scaffold00929	116582	116928	Scaffold000056	267696	268042	Scaffold000025	2212946	2213535
1892	Marker370012	Chr7	97.892	scaffold00929	519830	520132	Scaffold000056	671254	671557	Scaffold000025	1809415	1809717
a	The position was the first nucleotide position in the scaffold to which the strat of SNP associate DNA binding site
b	The position was the first nucleotide position in the scaffold to which the end of SNP associate DNA binding site
